# Supplementary material for: Integrated morphophysiological, transcriptomic, and metabolomic data uncover the molecular mechanism of environmental adaptation of Zanthoxylum armatum with different latitudinal gradients
Source: Front Plant Sci. 2025 Jul 1;16:1622956. doi: 10.3389/fpls.2025.1622956 (PMC12259641; doi:10.3389/fpls.2025.1622956)
Supplement: Supplementary file 4 [file Table1.xlsx]

## Sheet: Table S1
Table S1 Calculation formulas for 12 physiological indicators
Physiological Indicators	Formula	Remarks
Alkaloids	alkaloid content（mg/g）=x×V extraction÷W	V extraction:Volume of the extraction liquid,1mL W:Dry weight of the sample,g
Terpenes	Terpenoid content（mg/g）=x×total dilution factor÷W	x:The concentration of terpenoids in the sample solution（mg/mL） Total dilution factor: The overall multiple by which the sample is diluted during processing W:The dry weight of the sample（g）
C	X = ((V0 - V) * C * 0.003 / m) * 100	X— Total carbon content（%）; V0—Volume of ferrous ammonium sulfate standard solution consumed in blank titration,mL; V-Volume of ferrous ammonium sulfate standard solution consumed in sample determination,mL; C-Concentration of ferrous ammonium sulfate standard solution,mol/L; m-Mass of the dry sample taken,g; 0.003-The millimolar mass of 1/4 of a carbon atom,g
N	ω = ((V2 - V0) × c × 0.0140) / (m × (V1 / V)) × 100	c: Concentration of sulfuric acid standard titration solution, expressed in moles per liter (0.01 mol/L). V2: Volume of the standard acid solution consumed by the sample, expressed in milliliters (mL). V0: Volume of the standard acid solution consumed by the blank, expressed in milliliters (mL). V₁: Volume of solution A taken for distillation, expressed in milliliters (mL). V: Total volume of sol…
P	ω = (ρ × V / m) × (V₂ / V₁) × 10⁻⁴	ρ — Concentration of phosphorus (P) in solution A, expressed in milligrams per liter (mg/L). V — Total volume of solution A, expressed in milliliters (mL). V₁ — Volume of solution A taken for testing, expressed in milliliters (mL). V₂ — Final volume of the diluted solution, expressed in milliliters (mL). m — Mass of the sample, expressed in grams (g).
Chlorophyll	Chlorophyll a content（mg/g fresh weight）=Ca×V÷W×D Chlorophyll b content（mg/g fresh weight）=Cb×V÷W×D Total chlorophyll content（mg/g fresh weight）=CT×V÷W×D	Ca=13.95×△A665–6.88×△A649 (mg/L)； Cb=24.96×△A649–7.32×△A665(mg/L)； CT=6.63×△A665+18.08×△A649(mg/L)； V — Represents the volume of the extraction solution, 10 mL = 0.01 L; D — Represents the dilution factor, with undiluted samples set as 1; W — Represents the sample weight, in grams (g).
Amino Acids	Amino acid content (μmol/g fresh weight) = (C_standard × V_standard × ΔA_sample / ΔA_standard) ÷ (W / V × V_sample)	C_standard: Concentration of the standard solution, 5 μmol/mL; V_standard: Volume of the standard solution added to the reaction system, 0.01 mL; W: Sample weight, in grams (g); V_sample: Volume of the sample solution added to the reaction system, 0.01 mL; V: Total volume of the sample solution, 1 mL.
Flavonoids	Total Flavonoid (mg/g) = [(ΔA - b) / k × V1] ÷ (W × V1 / V) × D	ΔA: Absorbance difference (A_sample - A_blank) b: Intercept of the standard curve k: Slope of the standard curve V: Total volume of the sample extraction solution, 1.5 mL V1: Volume of the sample solution used in the reaction, 0.05 mL W: Weight of the sample, in grams (g) D: Dilution factor
Phenols	TP (mg/g) = ((ΔA - b) / k) × 10^-3 ÷ (V1 / (V × W)) × D	ΔA: Absorbance difference (A_sample - A_blank) b: Intercept of the standard curve k: Slope of the standard curve V: Volume of the extraction solution, 1.5 mL V1: Sample volume used in the reaction, 0.01 mL W: Weight of the sample (g) D: Dilution factor
FRAP	FRAP (μmol/g) = [(ΔA - b) / k × V1] ÷ (V1 / (V × W)) × D	ΔA: Absorbance difference (A_sample - A_blank) b: Intercept of the standard curve k: Slope of the standard curve V: Volume of the extraction solution, 1 mL V1: Volume of the sample solution used in the reaction, 0.005 mL (5 μL) W: Weight of the sample, in grams (g) D: Dilution factor
DPPH	DPPH Scavenging Rate (%) = [(1 - (A_sample - A_control) / A_blank) × 100]%	A_sample: Absorbance value of the sample tube A_control: Absorbance value of the control tube (containing sample and 80% methanol, without working solution) A_blank: Absorbance value of the blank tube (containing working solution and 80% methanol, without sample)
ABTS	ABTS(μmol/g) = [(ΔA - b) / k × V1] ÷ (V1 / (V × W)) × D	ΔA: Absorbance difference, calculated as ΔA = A_blank - (A_sample - A_control) b: Intercept of the standard curve k: Slope of the standard curve V: Total volume of extraction solution, 1 mL V1: Volume of sample solution used in the reaction, 0.01 mL (10 μL) W: Sample weight, in grams (g) D: Dilution factor

## Sheet: Table S2
Table S2 Leaf length, width, and thickness in CQ, SD, and YN locations
SD	SD	SD	YN	YN	YN	CQ	CQ	CQ
Length/mm	Width/mm	Thickness/mm	Length	Width	Thickness	Length	Width	Thickness
41.488	12.602	0.152	62.03	22.2614	0.31	64.5071	20.2043	0.255714
55.348	13.328	0.174	72.832	22.914	0.32	62.6757	21.7943	0.252857
51.25	12.504	0.174	76.994	25.818	0.312	62.94	19.8171	0.26
54.44	13.63	0.206	78.618	23.656	0.31	70.5129	18.6414	0.251429
52.278	12.828	0.198	74.96	24.854	0.322	77.1957	20.9243	0.25
44.886	11.648	0.176	75.93	25.26	0.3	71.262	22.376	0.262
45.378	12.816	0.19	81.14	24.8586	0.321429	67.234	18.414	0.258
50.942	15.196	0.206	76.89	22.65	0.316	60.778	18.622	0.234
45.972	13.748	0.204	64.84	22.896	0.326	62.212	22	0.262
45.446	12.452	0.214	65.31	21.432	0.3	53.8414	18.5586	0.244286

## Sheet: Table S3
Table S3 Results of 12 physiological indicators detection
	CQ1	CQ2	CQ3	YN1	YN2	YN3	SD1	SD2	SD3
Alkaloids	3.011	2.464	2.77	4.201	4.266	4.032	3.328	3.234	3.47
Flavonoids	10.281	10.116	10.076	9.855	9.51	10.012	12.872	12.875	13.162
Phenols	16.536	17.305	16.187	17.346	16.455	17.168	20.444	18.797	18.275
FRAP	79.067	80.566	72.484	85.111	82.27	82.329	101.401	100.929	99.088
ABTS	70.366	68.514	67.363	75.553	74.962	79.336	87.262	88.35	90.377
DPPH	57.807	56.317	54.873	46.043	44.97	48.422	48.07	43.554	49.82
Amino Acids	10.822	11.56	11.686	41.026	40.718	40.325	44.037	44.541	44.322
Carbon	4.145	3.248	3.726	2.97	3.073	2.997	4.75	4.774	4.683
Terpenoids	0.011	0.01	0.009	0.021	0.019	0.02	0.012	0.014	0.015
Nitrogen	0.069	0.055	0.027	0.123	0.11	0.097	0.027	0.014	0.041
Phosphorus	0.075	0.078	0.082	0.1	0.092	0.097	0.053	0.057	0.06
Chlorophyll	0.823	0.922	0.933	0.698	0.645	0.628	0.611	0.686	0.692

## Sheet: Table S4
Table S4 Transcriptome data quality results
Samples	Total Reads	Clean Reads	GC	>Q20	>Q30	Mapped (%)	Exon	Intron	Intergenic
CQ1	56228018	55889696(99.4%)	0.4346	0.9802	0.9383	86.36	23870209	1270966	23127189
CQ2	63986508	63593610(99.39%)	0.4331	0.9808	0.9403	86.08	27054809	1463183	26224577
CQ3	46534828	46254512(99.4%)	0.4338	0.9801	0.9378	86.19	19457841	1054733	19356032
SD1	61656942	61279474(99.39%)	0.4386	0.9815	0.9424	87.1	26298263	1471894	25606669
SD2	136607856	135781434(99.4%)	0.4382	0.9815	0.9421	87.29	58347793	3230821	56940345
SD3	105987258	105347296(99.4%)	0.433	0.9804	0.9389	86.81	44804604	2615352	44031504
YN1	37665298	37435702(99.39%)	0.434	0.9808	0.9399	87.64	15868374	861743	16078513
YN2	49939286	49637754(99.4%)	0.4353	0.9801	0.938	87.65	20618153	1132200	21755762
YN3	78788114	78303580(99.39%)	0.4347	0.9807	0.9401	87.52	32929632	1802153	33799928

## Sheet: Table S5
Table S5 Alternative splicing results
sample	TSS	TTS	SKIP	MSKIP	IR	MIR	AE
CQ1	250	251	22	0	100	8	39
CQ2	254	248	6	0	86	4	45
CQ3	231	228	10	0	82	8	24
SD1	246	250	14	0	68	0	53
SD2	291	276	24	2	110	2	46
SD3	260	280	22	4	108	10	65
YN1	249	234	16	0	84	2	24
YN2	262	270	20	0	76	12	37
YN3	284	288	38	0	128	12	50

## Sheet: Table S6
Table S6 SNP variation data
sample	AT	AC	AG	TA	TC	TG	CA	CT	CG	GT	GA	GC
CQ1	80097	60963	153226	79710	152792	60489	66232	157667	40111	66261	156903	40129
CQ2	86370	65255	164283	85736	163272	64728	71385	168804	42756	70921	168183	42786
CQ3	74948	56742	143311	74218	142505	56407	61875	146825	37486	61197	146205	37597
YN1	63593	47416	121565	62584	121404	47134	53869	125021	31940	54035	124669	31826
YN2	72107	53688	136696	71100	136252	53045	60707	141346	35648	60633	140225	35459
YN3	87206	65048	164778	86196	163665	64399	72748	169623	42247	72941	168921	42112
SD1	67329	50649	128305	66891	127546	50274	56393	134771	33014	56258	133647	33078
SD2	91742	69158	173137	91314	172196	68182	76655	182961	43921	76613	182440	44077
SD3	85643	64297	160700	85321	159742	63405	71766	169719	40962	71178	168886	41056

## Sheet: Table S7
Table S7 Overview of differential metabolites
Index	Ion mode	Ionization model	Q1 (Da)	Q3 (Da)	Molecular Weight (Da)	Formula	Compounds	Class	CAS	CQ1	CQ2	CQ3	SD1	SD2	SD3	YN1	YN2	YN3	mix01	mix02	mix03	cpd_ID	kegg_map
kz000394	Negative	[M-H]-	245.093	203.2	246.1	C13H14N2O3	Acetyltryptophan	Amino acids and derivatives	2280/1/5	81900	105000	96800	4490000	6690000	4390000	38000	31300	21100	1350000	1780000	1930000	C03137	--
kz000395	Positive	[M+H]+	247.108	130	246.1	C13H14N2O3	N-(3-Indolylacetyl)-L-alanine	Amino acids and derivatives	57105-39-2	23100	22500	29900	87000	89400	61200	66000	58100	57700	45900	55200	44800	--	--
kz000401	Positive	[M+H]+	279.17	120.085	278.163	C15H22N2O3	Leucylphenylalanine	Amino acids and derivatives	56217-82-4	81400	65300	57300	56500	68200	52100	69700	67900	94500	61200	75600	67100	--	--
kz000314	Positive	[M+H]+	104.071	86	103.063	C4H9NO2	N,N-Dimethylglycine	Amino acids and derivatives	1118-68-9	485000	459000	526000	588000	499000	509000	463000	528000	548000	427000	465000	447000	C01026	ko00260,ko01100
kz003173	Positive	[M+H]+	104.107	58.0686	103.063	C4H9NO2	2-Aminoisobutyric acid	Amino acids and derivatives	62-57-7	10100000	9810000	10900000	11300000	9250000	9460000	8700000	9850000	9850000	9670000	9620000	10400000	C03665	--
kz000322	Positive	[M+H]+	120.066	74	119.058	C4H9NO3	L-(-)-Threonine	Amino acids and derivatives	72-19-5	877000	1550000	406000	354000	380000	356000	878000	686000	854000	573000	642000	682000	C00188	ko00260,ko00261,ko00290,ko00860,ko00970,ko01100,ko01110,ko01230,ko02010
kz001279	Positive	[M+H]+	120.066	74.1	119.058	C4H9NO3	L-Homoserine	Amino acids and derivatives	672-15-1	1170000	1620000	550000	342000	401000	377000	1030000	737000	893000	652000	678000	685000	C00263	ko00260,ko00270,ko00300,ko00920,ko01100,ko01110,ko01230
kz000320	Positive	[M+H]+	118.086	72.1	117.079	C5H11NO2	L-Valine	Amino acids and derivatives	72-18-4	27600000	26700000	10100000	35300000	37900000	35200000	23800000	21800000	24100000	26800000	28100000	28800000	C00183	ko00280,ko00290,ko00311,ko00460,ko00770,ko00966,ko00970,ko01100,ko01110,ko01210,ko01230,ko02010
kz000327	Positive	[M+H]+	132.066	86	131.058	C5H9NO3	Trans-4-Hydroxy-L-proline	Amino acids and derivatives	51-35-4	5460000	5060000	3860000	5810000	6180000	6220000	5540000	5330000	5510000	5410000	5920000	5380000	C01157	ko00330,ko01100,ko02010
kz000340	Positive	[M+H]+	148.06	88	147.053	C5H9NO4	O-Acetylserine	Amino acids and derivatives	5147-00-2	24200	38300	33700	29300	19100	20300	62400	88500	82100	52200	50000	45800	C00979	ko00270,ko00908,ko00920,ko01100,ko01110,ko01200,ko01230,ko04122
kz000341	Positive	[M+H]+	148.06	84	147.053	C5H9NO4	L-Glutamic acid	Amino acids and derivatives	56-86-0	2210000	2430000	2200000	2170000	2610000	2410000	4940000	4410000	4410000	3230000	3240000	3180000	C00025	ko00220,ko00250,ko00330,ko00332,ko00340,ko00430,ko00480,ko00630,ko00650,ko00660,ko00860,ko00910,ko00970,ko01100,ko01110,ko01200,ko01210,ko01230,ko02010
km1075	Positive	[M+H]+	162.1	97.9	161.1	C6H11NO4	2-Aminoadipic acid (L-Homoglutamic acid)	Amino acids and derivatives	542-32-5	100	100	100	156000	159000	148000	100	100	100	109000	106000	111000	C00956	ko00300,ko00310,ko00311,ko01100,ko01110,ko01210,ko01230
kz000349	Negative	[M-H]-	160.062	98	161.069	C6H11NO4	N-Acetylthreonine	Amino acids and derivatives	17093-74-2	177000	166000	245000	123000	137000	149000	176000	104000	102000	136000	136000	152000	--	--
kz000329	Positive	[M+H]+	132.102	86	131.095	C6H13NO2	L-Isoleucine	Amino acids and derivatives	73-32-5	7010000	7160000	4920000	15800000	18300000	18500000	8150000	7810000	9110000	11100000	10700000	12100000	C00407	ko00280,ko00290,ko00460,ko00960,ko00966,ko00970,ko01100,ko01110,ko01210,ko01230,ko02010
kz000330	Positive	[M+H]+	132.102	86.2	131.095	C6H13NO2	L-Leucine	Amino acids and derivatives	61-90-5	7080000	6790000	4570000	15200000	17700000	17800000	8190000	7250000	9100000	11300000	10700000	12300000	C00123	ko00280,ko00290,ko00966,ko00970,ko01100,ko01110,ko01210,ko01230,ko02010
kz000335	Positive	[M+H]+	144.102	84.0813	143.095	C7H13NO2	1,2-N-Methylpipecolic acid	Amino acids and derivatives	7730-87-2	305000	212000	531000	2080000	2080000	2190000	466000	823000	1030000	2280000	2400000	2530000	--	--
kz000334	Positive	[M+H]+	138.091	103	137.084	C8H11NO	L-Tyramine	Amino acids and derivatives	51-67-2	154000	262000	78500	124000	78600	136000	1750000	1590000	1330000	574000	541000	581000	C00483	ko00350,ko00950,ko01100,ko01110
kz000370	Positive	[M+H]+	189.123	126	188.116	C8H16N2O3	N6-Acetyl-L-lysine	Amino acids and derivatives	692-04-6	45800	47400	28800	38000	45500	49500	71100	72200	73900	34000	33000	43300	C02727	ko00310,ko01100
kz000369	Positive	[M+H]+	189.123	86	188.116	C8H16N2O3	N-Glycyl-L-leucine	Amino acids and derivatives	869-19-2	241000	241000	405000	416000	522000	478000	1330000	1250000	1280000	694000	690000	649000	C02155	--
kz000371	Positive	[M+H]+	189.123	86.1038	188.116	C8H16N2O3	Glycylisoleucine	Amino acids and derivatives	19461-38-2	160000	171000	299000	322000	318000	281000	915000	894000	810000	440000	436000	439000	--	--
km0256	Positive	[M+H]+	212.2	166	211.084	C10H13NO4	(-)-3-(3,4-Dihydroxyphenyl)-2-methylalanine	Amino acids and derivatives	555-30-6	42100	33700	46900	60700	51700	52700	71100	69500	79300	46900	31900	58100	C07194	--
kz000016	Positive	[M+H]+	277.1	114.7	276.096	C10H16N2O7	Glu-Glu	Amino acids and derivatives	3929-61-1	20700	32700	16300	36200	32200	26200	36700	14500	12100	19700	25300	20000	C01425	--
kz000403	Negative	[M-H]-	306.077	143	307.084	C10H17N3O6S	Glutathione reduced form	Amino acids and derivatives	70-18-8	3150000	4110000	4780000	5900000	6320000	4730000	3190000	1030000	2300000	3420000	4120000	4090000	C00051	ko00270,ko00480,ko01100,ko02010
kz005400	Positive	[M+H]+	247.129	86.09	246.122	C10H18N2O5	Ile-Asp	Amino acids and derivatives	-	177000	219000	211000	243000	258000	243000	846000	778000	941000	443000	353000	417000	--	--
kz000015	Positive	[M+H]+	235.1	118.3	234.158	C10H22N2O4	Lysine butyrate	Amino acids and derivatives	80407-71-2	12400	9970	9440	10800	26500	17700	8640	9540	8710	17500	13400	19300	--	--
kz000378	Negative	[M-H]-	203.083	116.051	204.09	C11H12N2O2	L-Tryptophan	Amino acids and derivatives	73-22-3	54700	32900	144000	1110000	1350000	1340000	84300	68700	94900	468000	489000	506000	C00078	ko00260,ko00380,ko00400,ko00901,ko00966,ko00970,ko00998,ko01100,ko01110,ko01210,ko01230
kz000386	Positive	[M+H]+	224.092	136	223.084	C11H13NO4	N-Acetyl-L-tyrosine	Amino acids and derivatives	537-55-3	75000	92300	87500	165000	185000	178000	349000	293000	329000	165000	190000	174000	--	--
kz000385	Positive	[M+H]+	223.108	120.088	222.1	C11H14N2O3	Glycylphenylalanine	Amino acids and derivatives	721-66-4	329000	368000	416000	589000	632000	677000	4590000	3640000	4510000	1550000	1700000	1700000	--	--
kz000406	Positive	[M+H]+	322.107	130	321.099	C11H19N3O6S	S-(methyl)glutathione	Amino acids and derivatives	2922-56-7	251000	197000	1080000	371000	377000	391000	202000	418000	445000	196000	189000	229000	C11347	--
kz000404	Negative	[M-H]-	308.099	87.01	309.106	C11H19NO9	N-Acetylneuraminic acid	Amino acids and derivatives	131-48-6	48300	54300	28100	43700	55200	37900	17300	15400	20000	23200	28700	36000	C00270	ko00520,ko01100
kz000388	Positive	[M+H]+	229.15	70.066	228.147	C11H20N2O3	Pro-Leu	Amino acids and derivatives	-	555000	448000	864000	836000	838000	797000	1410000	1190000	1440000	1040000	919000	884000	--	--
kz000018	Negative	[M-H]-	307	145	308.122	C11H20N2O8	L-Glutamine O-hexside	Amino acids and derivatives	-	41700	37100	33000	65900	56700	78500	40300	16800	25400	28000	50600	53300	--	--
kz000389	Positive	[M+H]+	231.16	72.082	230.163	C11H22N2O3	Val-Leu	Amino acids and derivatives	-	20400	17700	18700	16400	21300	13200	55600	58300	101000	29700	34900	41300	--	--
kz000390	Positive	[M+H]+	237.123	120.088	236.116	C12H16N2O3	DL-Alanyl-DL-phenylalanine	Amino acids and derivatives	1999-45-7	26000	40400	42500	45700	44800	48000	125000	80500	172000	72700	61800	63700	--	--
kz003900	Positive	[M+H]+	304.15	185.093	303.143	C12H21N3O6	Nicotianamine	Amino acids and derivatives	34441-14-0	11800	12900	10900	14000	12600	10100	17800	13700	13300	13700	12900	12600	--	--
kz000393	Positive	[M+H]+	245.18	86.097	244.179	C12H24N2O3	Leu- Leu	Amino acids and derivatives	-	177000	195000	549000	560000	654000	669000	813000	810000	1330000	621000	619000	666000	--	--
kz000402	Positive	[M+H]+	281.113	166	280.106	C13H16N2O5	Asp-phe	Amino acids and derivatives	13433-09-5	33700	22900	12600	34900	28300	34700	49900	47000	48100	28300	41300	27400	--	--
kz000407	Positive	[M+H]+	385.129	250	384.122	C14H20N6O5S	S-(5'-Adenosy)-L-homocysteine	Amino acids and derivatives	979-92-0	149000	121000	131000	212000	239000	224000	229000	207000	197000	210000	209000	213000	C00021	ko00270,ko01100,ko01230
kz003899	Negative	[M-H]-	289.119	203.083	290.127	C15H18N2O4	N-Acetyl-DL-tryptophan	Amino acids and derivatives	87-32-1	81500	160000	80800	3530000	5010000	4180000	59800	44700	17500	1400000	1630000	1820000	--	--
kz000020	Positive	[M+H]+	399.2	250	398.137	C15H22N6O5S	S-Adenosylmethionine	Amino acids and derivatives	29908-03-0	1070000	1250000	1500000	1940000	2410000	1950000	2870000	3240000	3100000	1920000	2340000	2170000	C00019	ko00261,ko00270,ko00330,ko00908,ko01100,ko01110,ko01230,ko04122
kz000022	Positive	[M+H]+	458.1	116.3	457.143	C16H27NO14	Aspartic acid di-O-glucoside	Amino acids and derivatives	-	1470000	1710000	1910000	2720000	3350000	3280000	972000	1060000	1150000	2380000	2060000	2080000	--	--
kz000405	Positive	[M+H]+	313.155	166	312.147	C18H20N2O3	Phe-Phe	Amino acids and derivatives	2577-40-4	20100	11900	29800	46500	50700	30000	70900	76800	84000	45100	50000	61900	--	--
kz000021	Positive	[M+H]+	448.1	163.5	447.215	C18H33N5O6S	L-Glutaminyl-L-valyl-L-valyl-L-cysteine	Amino acids and derivatives	-	129000	59600	35400	24700	45300	43600	77100	87300	78700	67600	67900	59300	--	--
kz000408	Negative	[M-H]-	611.145	306.079	612.152	C20H32N6O12S2	Oxidized Glutathione	Amino acids and derivatives	27025-41-8	92800	147000	223000	317000	423000	406000	271000	197000	219000	237000	313000	341000	--	--
kz000004	Negative	[M-H]-	116.1	74	117.054	C3H7N3O2	Guanidineacetic acid	Amino acids and derivatives	352-97-6	11400	11000	18600	31300	36400	57000	34000	35800	35800	25600	47000	37500	C00581	ko00260,ko00330,ko01100
kz000005	Negative	[M-H]-	120.02	62	121.02	C3H7NO2S	L-Cysteine	Amino acids and derivatives	52-90-4	17300	19000	20700	26200	27300	25700	19700	25300	25200	8500	24400	25800	C00097	ko00260,ko00270,ko00311,ko00332,ko00430,ko00460,ko00480,ko00730,ko00770,ko00920,ko00970,ko01100,ko01110,ko01200,ko01230,ko04122
kz000367	Negative	[M-H]-	184.002	97	185.009	C3H8NO6P	O-Phospho-L-serine	Amino acids and derivatives	407-41-0	50300	46400	35200	114000	98600	102000	70700	54200	56500	77400	70500	83000	C01005	ko00260,ko00270,ko00970,ko01100,ko01110,ko01200,ko01230
kz000319	Negative	[M-H]-	116.035	74	117.043	C4H7NO3	N-Acetylglycine	Amino acids and derivatives	543-24-8	29200	29300	15000	77400	118000	109000	93300	76600	73800	49900	64500	63200	--	--
kz000332	Negative	[M-H]-	132.03	88	133.038	C4H7NO4	L-AsparticAcid	Amino acids and derivatives	56-84-8	821000	1250000	595000	1700000	2210000	1630000	1090000	1310000	1240000	1010000	1270000	1300000	C00049	ko00220,ko00250,ko00260,ko00261,ko00270,ko00300,ko00340,ko00410,ko00460,ko00710,ko00760,ko00770,ko00970,ko01100,ko01110,ko01200,ko01210,ko01230,ko02010
kz000331	Positive	[M+H]+	133.061	74	132.053	C4H8N2O3	L-Asparagine	Amino acids and derivatives	70-47-3	12100	60100	7970	6960	5550	5630	24700	62500	43900	28500	35200	30800	C00152	ko00250,ko00460,ko00970,ko01100,ko01110,ko01230
kz000338	Positive	[M+H]+	147.076	84	146.069	C5H10N2O3	L-Glutamine	Amino acids and derivatives	56-85-9	1390000	1280000	1190000	1860000	2070000	2240000	1630000	1530000	1650000	1640000	1650000	1650000	C00064	ko00220,ko00230,ko00240,ko00250,ko00630,ko00750,ko00910,ko00970,ko01100,ko01230,ko02010
kz000364	Positive	[M+H]+	179.048	76	178.041	C5H10N2O3S	Cys-Gly	Amino acids and derivatives	19246-18-5	2950	2110	1820	7450	2400	7310	2950	1210	2100	4780	2670	4210	C01419	ko00480,ko01100
kz000343	Positive	[M+H]+	150.058	61	149.051	C5H11NO2S	L-Methionine	Amino acids and derivatives	63-68-3	158000	217000	133000	163000	205000	233000	153000	118000	136000	154000	184000	178000	C00073	ko00270,ko00966,ko00970,ko01100,ko01110,ko01210,ko01230
kz000353	Positive	[M+H]+	166.053	102	165.046	C5H11NO3S	Methionine sulfoxide	Amino acids and derivatives	62697-73-8	2060000	2310000	2830000	3470000	3150000	3330000	3010000	3350000	3200000	3460000	3150000	3150000	--	--
kz000007	Positive	[M+H]+	133	116	132.09	C5H12N2O2	L-Ornithine	Amino acids and derivatives	70-26-8	8970	9550	5830	8000	9590	7630	4600	4790	7340	7930	8700	4200	C00077	ko00220,ko00330,ko00472,ko00480,ko01100,ko01110,ko01210,ko01230,ko02010
km0233	Positive	[M+H]+	130	84	129.043	C5H7NO3	5-oxoproline	Amino acids and derivatives	149-87-1	23900000	21000000	24500000	29300000	25000000	29900000	21300000	23300000	21800000	26100000	27200000	26200000	C01879	ko00480,ko01100
kz000317	Positive	[M+H]+	112.087	95	111.08	C5H9N3	Histamine	Amino acids and derivatives	51-45-6	242000	257000	992000	2870000	2530000	2810000	556000	1170000	714000	1290000	1290000	1460000	C00388	ko00340,ko01100,ko01110
kz000318	Positive	[M+H]+	116.071	70.1	115.063	C5H9NO2	L-Proline	Amino acids and derivatives	147-85-3	18800000	20600000	21600000	23300000	24100000	23800000	14000000	14000000	14300000	19000000	19800000	19400000	C00148	ko00330,ko00332,ko00970,ko01100,ko01110,ko01230,ko02010
kz000351	Negative	[M-H]-	162.041	144	163.048	C5H9NO5	4-Hydroxy-L-glutamic acid	Amino acids and derivatives	3913-68-6	20500	15500	42500	68200	65400	58700	52600	74800	65700	42100	56900	50700	C03079	--
kz000350	Negative	[M-H]-	161.046	99	162.053	C6H10O5	3-Hydroxy-3-methylpentane-1,5-dioic acid	Amino acids and derivatives	503-49-1	407000	520000	479000	860000	804000	843000	474000	868000	681000	455000	622000	623000	C03761	--
km0085	Positive	[M+H]+	130	84	129.079	C6H11NO2	L-Pipecolic acid	Amino acids and derivatives	3105-95-1	25000000	22300000	28700000	31800000	29300000	29300000	22300000	23000000	24900000	28000000	27400000	30100000	C00408	ko00310,ko00960,ko01100,ko01110
kz000010	Positive	[M+H]+	178	161	177.046	C6H11NO3S	N-formylmethionine	Amino acids and derivatives	4289-98-9	98900	83600	27000	100	100	100	122000	102000	189000	70800	75800	81600	C03145	ko00270
kz000391	Positive	[M+H]+	241.031	152	240.024	C6H12N2O4S2	L-(-)-Cystine	Amino acids and derivatives	56-89-3	22200	15400	17900	56800	29300	52500	16100	15200	25500	25700	22700	28000	C00491	ko00270,ko01100,ko02010
kz000352	Positive	[M+H]+	164.074	104	163.067	C6H13NO2S	Methionine methyl ester	Amino acids and derivatives	10332-17-9	85300	88900	96800	93500	91500	95900	98300	95400	103000	101000	108000	93700	--	--
km0758	Positive	[M+H]+	164	104	163	C6H14ClNO2S	L-Methionine methyl ester	Amino acids and derivatives	2491-18-1	79700	72400	86400	89000	105000	102000	110000	86100	113000	112000	101000	102000	--	--
kz000339	Positive	[M+H]+	147.113	84	146.106	C6H14N2O2	L-(+)-Lysine	Amino acids and derivatives	56-87-1	1390000	1190000	1010000	1470000	1570000	1800000	1440000	1110000	1010000	1260000	1330000	1290000	C00047	ko00300,ko00310,ko00780,ko00960,ko00970,ko01100,ko01110,ko01210,ko01230,ko02010
kz000360	Positive	[M+H]+	175.119	116	174.112	C6H14N4O2	L-(+)-Arginine	Amino acids and derivatives	74-79-3	86800	147000	67100	87000	443000	793000	33100	111000	36900	46800	60600	69600	C00062	ko00220,ko00261,ko00330,ko00472,ko00970,ko01100,ko01110,ko01230,ko02010
kz000336	Negative	[M-H]-	143.035	111	144.042	C6H8O4	2,3-Dimethylsuccinic acid	Amino acids and derivatives	13545-04-5	4510	10600	5370	8620	6310	9300	5810	11300	7770	4050	5920	3760	--	--
kz000344	Positive	[M+H]+	156.077	110	155.069	C6H9N3O2	L-Histidine	Amino acids and derivatives	71-00-1	222000	184000	872000	4190000	5670000	4780000	428000	467000	451000	1300000	1570000	1200000	C00135	ko00340,ko00410,ko00970,ko01100,ko01110,ko01230,ko02010
kz000361	Negative	[M-H]-	174.041	88	175.048	C6H9NO5	N-Acetylaspartate	Amino acids and derivatives	997-55-7	195000	181000	150000	97700	113000	158000	117000	107000	74600	120000	137000	140000	C01042	ko00250,ko01100
kz000355	Positive	[M+H]+	170.092	124	169.085	C7H11N3O2	1-Methylhistidine	Amino acids and derivatives	368-16-1	35300	39600	45300	79100	53700	83900	60000	62800	71200	61400	57500	61800	C01152	ko00340,ko01100
kz000011	Negative	[M-H]-	188.1	128	189.064	C7H11NO5	N-Acetyl-L-glutamic acid	Amino acids and derivatives	1188-37-0	232000	306000	351000	229000	278000	259000	603000	605000	619000	380000	376000	407000	C00624	ko00220,ko01100,ko01110,ko01210,ko01230
kz000356	Positive	[M+H]+	173.092	115.5	172.085	C7H12N2O3	Glycyl-L-proline	Amino acids and derivatives	704-15-4	7730	11800	6030	9710	11300	7930	28000	26200	32400	25200	16500	18700	--	--
kz000368	Negative	[M-H]-	187.072	125	188.08	C7H12N2O4	N-α-Acetyl-L-glutamine	Amino acids and derivatives	2490-97-3	933000	802000	830000	1050000	636000	779000	909000	996000	785000	659000	864000	842000	--	--
kz000374	Positive	[M+H]+	191.103	128	190.095	C7H14N2O4	2,6-Diaminooimelic acid	Amino acids and derivatives	583-93-7	54500	44700	62000	80700	63500	94400	50600	74100	45100	48900	61300	59500	C00666	ko00300,ko01100,ko01110,ko01230
kz000337	Positive	[M]+	144.102	84.0813	144.102	C7H14NO2+	Proline betaine(ProBet)	Amino acids and derivatives	1195-94-4	1990000	1770000	3610000	10500000	9500000	9820000	2330000	4160000	5280000	8960000	9600000	10000000	--	--
kz000372	Positive	[M+H]+	189.135	144	188.127	C7H16N4O2	H-HomoArg-OH	Amino acids and derivatives	156-86-5	92600	92900	112000	213000	318000	296000	97900	131000	88500	161000	182000	158000	C01924	--
kz000382	Negative	[M-H]-	217.083	199	218.09	C8H14N2O5	(5-L-Glutamyl)-L-amino acid	Amino acids and derivatives	5875-41-2	30000	13300	10500	20200	45300	65600	64500	60000	35000	36900	25800	58100	C03740	ko00480,ko01100
kz000396	Negative	[M-H]-	249.055	128	250.062	C8H14N2O5S	γ-Glu-Cys	Amino acids and derivatives	636-58-8	21900	36800	12000	24000	26000	18800	15300	5960	8330	20700	19300	20500	C00669	ko00480,ko01100
kz000358	Positive	[M+H]+	174.112	86	173.105	C8H15NO3	N-Acetyl-L-leucine	Amino acids and derivatives	1188-21-2	34200	29900	22600	21100	20400	25300	36800	36100	44300	20100	39500	29300	C02710	--
kz000400	Positive	[M+H]+	269.062	136	268.055	C8H16N2O4S2	L-Homocystine	Amino acids and derivatives	626-72-2	67100	66000	166000	220000	226000	271000	215000	174000	260000	201000	158000	163000	C01817	ko00270
km0870	Negative	[M-H]-	215.1	173	216.122	C8H16N4O3	Nα-Acetyl-L-arginine	Amino acids and derivatives	155-84-0	112000	122000	213000	532000	273000	206000	117000	450000	285000	189000	222000	209000	--	--
kz000354	Positive	[M+H]+	166.086	120.081	165.079	C9H11NO2	L-Phenylalanine	Amino acids and derivatives	63-91-2	1330000	1100000	1130000	1220000	1320000	1390000	2320000	2310000	2710000	1590000	1700000	1710000	C00079	ko00360,ko00400,ko00460,ko00940,ko00960,ko00966,ko00970,ko00998,ko01100,ko01110,ko01210,ko01230,ko02010
kz000366	Positive	[M+H]+	182.081	136.1	181.074	C9H11NO3	L-(-)-Tyrosine	Amino acids and derivatives	60-18-4	3040000	2450000	2150000	1800000	2130000	2210000	6840000	6720000	7840000	3600000	3980000	3990000	C00082	ko00130,ko00261,ko00350,ko00360,ko00400,ko00460,ko00730,ko00940,ko00950,ko00965,ko00966,ko00970,ko00998,ko01100,ko01110,ko01210,ko01230
kz000376	Positive	[M+H]+	198.076	152.2	197.069	C9H11NO4	3,4-Dihydroxy-DL-phenylalanine	Amino acids and derivatives	63-84-3	101000	144000	155000	85400	52000	123000	102000	140000	118000	88700	92800	66500	C00355	ko00350,ko00950,ko00965,ko01100,ko01110
km0722	Positive	[M+H]+	227.2	156	226.107	C9H14N4O3	L-Carnosine	Amino acids and derivatives	305-84-0	6880	8160	9170	7110	6530	7870	6680	11200	7530	7030	9640	6660	C00386	ko00340,ko00410,ko01100
kz000377	Positive	[M+H]+	203.139	86.101	202.132	C9H18N2O3	Alanylleucine	Amino acids and derivatives	1999-42-4	350000	356000	463000	439000	380000	419000	484000	445000	550000	391000	404000	411000	--	--
kz000500	Negative	[M-H]-	177.056	162	178.063	C10H10O3	Riboprine	Phenolic acids	7724-76-7	84100	309000	210000	90800	99800	106000	148000	223000	94800	122000	147000	145000	C16427	ko00908,ko01110
kz000051	Negative	[M-H]-	177	145	178.063	C10H10O3	4-Methoxycinnamic acid	Phenolic acids	830-09-1	10800	10500	2590	48000	44900	47800	100	100	100	6390	20800	23500	--	--
kz000499	Negative	[M-H]-	177.056	145	178.063	C10H10O3	Trans-4-Hydroxycinnamic Acid Methyl Ester	Phenolic acids	19367-38-5	20700	6450	9410	37700	59000	28000	7160	8240	5130	17400	15700	22200	--	--
kz002939	Negative	[M-H]-	193.051	135.046	194.058	C10H10O4	Methyl caffeate	Phenolic acids	3843-74-1	245000	296000	121000	598000	670000	728000	27300	34100	39900	278000	304000	349000	C10477	--
kz000515	Negative	[M-H]-	207.066	192	208.074	C11H12O4	Sinapinaldehyde	Phenolic acids	4206-58-0	109000	213000	175000	145000	139000	141000	137000	268000	88800	145000	174000	154000	C05610	ko00940,ko01100,ko01110
kz000514	Negative	[M-H]-	207.066	133.1	208.074	C11H12O4	3,4-Dimethoxycinnamic acid	Phenolic acids	14737-89-4	127000	111000	101000	146000	147000	140000	52900	77800	57500	120000	140000	142000	--	--
kz001830	Negative	[M-H]-	295.05	163.04	296.053	C13H12O8	cis-p-Coumaroyltartaric acid (cis-Coutaric acid) isomer	Phenolic acids	-	9830	11500	12200	100	100	100	177000	282000	194000	45000	61000	52100	--	--
kz001828	Negative	[M-H]-	295.05	179.04	296.053	C13H12O8	Caffeoylmalic acid isomer	Phenolic acids	-	112000	102000	136000	197000	219000	164000	1580000	1860000	1630000	523000	641000	655000	--	--
kz003517	Negative	[M-H]-	299.078	137.024	300.085	C13H16O8	Glucosyloxybenzoic acid	Phenolic acids	-	423000	539000	372000	1270000	1010000	1150000	619000	904000	747000	613000	733000	739000	--	--
kz002546	Negative	[M-H]-	299.078	137.025	300.085	C13H16O8	Isosalicylic acid O-glycoside	Phenolic acids	-	427000	535000	370000	1290000	996000	1140000	637000	864000	701000	624000	749000	773000	--	--
kz000532	Negative	[M-H]-	315.072	153.017	316.079	C13H16O9	Protocatechuic acid-4-glucoside	Phenolic acids	-	5090000	6840000	3300000	6880000	6280000	7410000	5280000	5070000	6710000	5030000	5840000	5920000	--	--
kz000533	Negative	[M-H]-	315.072	153	316.079	C13H16O9	2,5-Dihydroxy benzoic acid O-hexside	Phenolic acids	-	4890000	6840000	3380000	7750000	6410000	7170000	5260000	5360000	6040000	5000000	5560000	6000000	--	--
kz000058	Negative	[M-H]-	315.1	153.1	316.079	C13H16O9	Protocatechuic acid O-glucoside	Phenolic acids	-	2900000	4720000	2520000	9100000	6290000	8410000	3540000	7480000	5760000	4690000	5400000	5540000	--	--
kz003945	Negative	[M-H]-	329.089	167.034	330.095	C14H18O9	Vanillic acid-glucoside	Phenolic acids	-	1660000	859000	2610000	4810000	5070000	5840000	170000	190000	198000	2040000	2200000	2030000	--	--
kz003796	Negative	[M-H]-	329.11	167.03	330.095	C14H18O9	1'-O-vanilloyl-β-D-glucoside	Phenolic acids	-	582000	2250000	6660000	3500000	1480000	1890000	2550000	2590000	1500000	2400000	3550000	4440000	--	--
kz003518	Negative	[M-H]-	315.109	153.056	316.116	C14H20O8	5-(2-Hydroxyethyl)-2-O-glucosylohenol	Phenolic acids	-	1140000	2410000	876000	3440000	2500000	2610000	2470000	2950000	3380000	2010000	2580000	2340000	--	--
kz003519	Negative	[M-H]-	315.109	153.1	316.116	C14H20O8	Cimidahurinine	Phenolic acids	142542-89-0	1820000	3940000	1290000	5700000	3950000	4010000	4110000	5040000	5470000	3250000	4040000	3460000	--	--
kz000062	Positive	[M+H]+	341.079	207.066	340.079	C15H16O9	Sinapoyl malate	Phenolic acids	92344-58-6	77700	100000	44100	183000	240000	178000	107000	103000	123000	148000	152000	109000	C02887	ko00940
kz000538	Negative	[M-H]-	325.093	163.04	326.1	C15H18O8	1-O-[(E)-p-Cumaroyl]-β-D-glucopyranose	Phenolic acids	-	4380000	4270000	3850000	4230000	4370000	4220000	4320000	3880000	4910000	3770000	4250000	3940000	--	--
kz002558	Negative	[M-H]-	341.089	179.034	342.095	C15H18O9	6-O-caffeoyl-β-glucose	Phenolic acids	-	100	100	100	520000	509000	466000	5780000	4590000	4190000	1650000	1560000	1770000	--	--
kz003946	Negative	[M-H]-	343.103	181.051	344.111	C15H20O9	Dihydrocaffeoylglucose	Phenolic acids	-	3900000	3910000	4190000	2690000	2410000	2670000	1670000	2250000	1960000	2630000	2600000	2700000	--	--
kz000540	Negative	[M-H]-	329.124	167	330.131	C15H22O8	3,4,5-Trimethoxyphenyl-β-D-Glucopyranoside	Phenolic acids	-	2270000	1940000	4450000	4180000	4470000	4730000	598000	576000	500000	2430000	2790000	2610000	--	--
kz000060	Positive	[M+H]+	321.1	147.3	320.09	C16H16O7	Trans-5-O-(4-Coumaroyl)shikimate	Phenolic acids	-	100	100	100	22700	16500	19500	194000	235000	105000	68800	64400	53900	C02947	ko00940,ko00941,ko00945,ko01100,ko01110
kz000546	Negative	[M-H]-	337.093	173.1	338.1	C16H18O8	1-O-p-Coumaroyl quinic acid	Phenolic acids	-	698000	2010000	1590000	415000	700000	357000	1140000	1080000	777000	833000	951000	920000	--	--
kz000061	Negative	[M-H]-	337	163.1	338.1	C16H18O8	5-O-p-Coumaroylquinic acid	Phenolic acids	32451-86-8	648000	1520000	1040000	714000	597000	538000	841000	1380000	1090000	752000	795000	828000	--	--
kz000548	Positive	[M+H]+	339.107	147.04	338.1	C16H18O8	Trans-3-O-p-coumaric quinic acid	Phenolic acids	-	1630000	2380000	6940000	5620000	4810000	4980000	8480000	10000000	9510000	5700000	5020000	4610000	--	--
kz000545	Negative	[M-H]-	337.093	191.05	338.1	C16H18O8	3-O-(E)-p-Coumaroyl quinic acid	Phenolic acids	87099-71-6	1500000	2150000	6360000	5800000	5370000	5740000	5740000	8670000	7340000	5290000	5320000	5910000	--	--
kz000553	Negative	[M-H]-	353.088	191	354.095	C16H18O9	Neochlorogenic acid(5-O-Caffeoylquinic acid)	Phenolic acids	906-33-2	10400000	10300000	11400000	5570000	8370000	7130000	12000000	11600000	10200000	9510000	9590000	9800000	C17147	--
kz000552	Negative	[M-H]-	353.088	135.1	354.095	C16H18O9	4-O-Caffeoyl quinic acid (criptochlorogenic acid)	Phenolic acids	905-99-7	2100000	1780000	1770000	1120000	1120000	1100000	1740000	1680000	2090000	1430000	1560000	1470000	--	--
kz000063	Negative	[M-H]-	355.1	121.1	356.111	C16H20O9	Homovanilloyl quinic acid	Phenolic acids	-	132000	449000	239000	287000	410000	308000	966000	1060000	1200000	479000	589000	531000	--	--
kz002550	Negative	[M-H]-	355.103	193.052	356.111	C16H20O9	Feruloyl glucose	Phenolic acids	-	529000	547000	896000	1280000	1150000	1200000	1270000	1230000	1280000	921000	1070000	1000000	C17759	--
kz002560	Negative	[M-H]-	355.104	193.049	356.111	C16H20O9	6-O-feruloyl-α-glucose	Phenolic acids	-	417000	380000	456000	705000	535000	691000	2850000	2750000	2960000	1070000	1210000	1380000	--	--
kz000559	Positive	[M+H]+	369.118	177.1	368.111	C17H20O9	3-O-Feruloyl quinic acid	Phenolic acids	1899-29-2	10500000	8090000	18500000	1060000	1600000	1310000	8740000	8770000	5580000	7870000	7470000	7560000	C02572	--
kz000064	Positive	[M+H]+	369.1	177.1	368.111	C17H20O9	1-O-Feruloyl quinic acid	Phenolic acids	-	2690000	2380000	2330000	1640000	1480000	1390000	3560000	4830000	3210000	2890000	2730000	2690000	--	--
kz000558	Negative	[M-H]-	367.103	190.9	368.111	C17H20O9	Chlorogenic acid methyl ester	Phenolic acids	29708-87-0	2290000	1790000	1610000	896000	966000	887000	3860000	4360000	3140000	1770000	1800000	1720000	--	--
kz005035	Negative	[2M-H]-	735.221	367.107	368.111	C17H20O9	O-Feruloyl quinic acid	Phenolic acids	-	1750000	958000	1360000	308000	202000	296000	3550000	4790000	2550000	1400000	1200000	1520000	--	--
kz000563	Negative	[M-H]-	385.1	151.1	386.121	C17H22O10	Eudesmoyl quinic acid	Phenolic acids	-	419000	248000	393000	97800	54100	69600	380000	462000	474000	265000	301000	238000	--	--
kz002551	Negative	[M-H]-	385.114	223.06	386.121	C17H22O10	Isosinapic acid-hexoside	Phenolic acids	-	1550000	898000	1200000	1340000	986000	1130000	852000	968000	763000	966000	1060000	987000	--	--
kz002561	Negative	[M-H]-	385.113	223.062	386.121	C17H22O10	sinapoyl glucoside	Phenolic acids	-	132000	134000	175000	127000	125000	145000	100	100	100	80800	67900	105000	--	--
kz000066	Positive	[M+H]+	375.2	137.1	374.1	C19H18O8	Feruloyl syringic acid	Phenolic acids	-	250000	307000	267000	201000	215000	135000	92600	70100	79300	239000	188000	169000	--	--
kz005049	Positive	[M+H]+	407.134	245.083	406.126	C20H22O9	Salireposide	Phenolic acids	16955-55-8	57600	71500	144000	332000	397000	305000	83500	58600	66400	182000	152000	144000	--	--
kz005185	Negative	[M-H]-	433.113	271.062	434.121	C21H22O10	6-O-Caffeoylarbutin	Phenolic acids	136172-60-6	412000	200000	1330000	813000	684000	738000	412000	267000	425000	434000	707000	577000	--	--
kz000068	Negative	[M-H]-	441.3	169	442.09	C22H18O10	Catechin gallate	Phenolic acids	130405-40-2	9030	8480	6240	100	100	100	130000	120000	147000	43100	50100	46900	--	--
kz000578	Negative	[M-H]-	481.135	319.2	482.142	C22H26O12	5-O-p-Coumaroyl shikimic acid O-hexoside	Phenolic acids	-	64400	81200	63400	113000	133000	108000	105000	88000	91900	70400	81000	93800	--	--
kz000579	Negative	[M-H]-	481.135	319.3	482.142	C22H26O12	3-O-p-coumaroyl shikimic acid O-hexoside	Phenolic acids	-	55600	68400	39800	78900	67500	62700	54200	47700	45800	65200	94700	56300	--	--
kz000585	Negative	[M-H]-	499.146	163.2	500.153	C22H28O13	3-O-p-coumaroyl quinic acid O-hexoside	Phenolic acids	-	186000	269000	167000	217000	282000	190000	874000	812000	845000	358000	399000	383000	--	--
kz000584	Negative	[M-H]-	499.146	163.1	500.153	C22H28O13	5-O-p-Coumaroyl quinic acid O-hexoside	Phenolic acids	-	201000	312000	186000	247000	318000	199000	1130000	989000	903000	370000	487000	404000	--	--
kz000575	Negative	[M-H]-	477.14	169	478.148	C23H26O11	3,5-Di-O-galloylshikimic acid	Phenolic acids	95753-52-9	100	100	100	43700	35300	40700	215000	260000	301000	67500	95600	85400	--	--
kz003636	Negative	[M-H]-	477.14	161	478.148	C23H26O11	Plantainoside A	Phenolic acids	-	100	100	100	95100	91200	97400	23800	32700	18500	51100	50400	57500	--	--
kz000594	Negative	[M-H]-	529.156	193.1	530.164	C23H30O14	5-O-Feruloyl quinic acid glucoside	Phenolic acids	-	156000	73900	156000	16800	19300	18700	125000	137000	105000	73500	93800	78500	--	--
kz000595	Negative	[M-H]-	529.156	193.1	530.164	C23H30O14	3-O-Feruloyl quinic acid glucoside	Phenolic acids	-	144000	73900	155000	13900	22900	18200	142000	136000	91900	73700	70100	77400	--	--
kz000596	Negative	[M-H]-	547.167	223.1	548.174	C23H32O15	β-D-Furanofructosyl-α-D-(6-mustard acyl)glucoside	Phenolic acids	-	107000	99800	116000	50900	61000	32600	12300	13700	10800	49100	40200	44600	--	--
kz000597	Negative	[M-H]-	547.167	223.1	548.174	C23H32O15	β-D-Furanofructosyl-α-D-(3-mustard acyl)glucoside	Phenolic acids	-	128000	105000	159000	57800	60100	47400	13300	13700	9730	60100	52800	58900	--	--
kz000592	Negative	[M-H]-	521.13	359.08	522.137	C24H26O13	Rosmarinyl Glucoside	Phenolic acids	-	34500	1690000	70700	3420000	2800000	3590000	151000	163000	213000	1420000	1310000	1340000	--	--
kz000588	Negative	[M-H]-	515.119	353.088	516.127	C25H24O12	Isochlorogenic acid C	Phenolic acids	57378-72-0	1880000	2910000	1520000	3360000	3610000	5300000	2450000	6510000	2110000	3400000	4550000	3790000	--	--
kz000590	Negative	[M-H]-	515.119	353.088	516.127	C25H24O12	3,4-Dicaffeoylquinic acid	Phenolic acids	14534-61-3	2890000	2730000	1060000	4180000	3270000	3420000	2650000	5830000	2370000	3540000	4280000	3630000	--	--
kz000589	Negative	[M-H]-	515.119	353.088	516.127	C25H24O12	Isochlorogenic acid A	Phenolic acids	2450-53-5	2660000	2940000	1430000	3040000	4070000	5350000	2780000	6010000	2310000	4530000	3880000	4740000	--	--
kz002578	Negative	[M-H]-	609.185	447.128	610.19	C28H34O15	4-O-(6′-O-glucosylcaffeoylglucosyl)-4-hydroxybenzyl alcohol	Phenolic acids	-	308000	239000	288000	535000	322000	310000	653000	539000	438000	405000	326000	423000	--	--
kz002938	Negative	[M-H]-	145.062	109.041	146.058	C6H10O4	2,2-Dimethylsuccinic acid	Phenolic acids	-	42800	51300	14800	31400	30500	32800	23100	30400	25100	24000	36100	32400	--	--
kz001819	Negative	[M-H]-	137.027	108.023	138.032	C7H6O3	Salicylic acid	Phenolic acids	69-72-7	75700	117000	60400	116000	101000	120000	145000	149000	84000	98500	114000	106000	C00805	ko00360,ko01100,ko01110,ko04075
kz000475	Negative	[M-H]-	137.024	93	138.032	C7H6O3	4-Hydroxybenzoic acid	Phenolic acids	99-96-7	245000	266000	314000	705000	727000	885000	258000	259000	246000	339000	463000	426000	C00156	ko00130,ko00790,ko01100,ko01110
kz000476	Positive	[M+H]+	139.039	92.8	138.032	C7H6O3	Protocatechuic aldehyde	Phenolic acids	139-85-5	170000	258000	533000	277000	271000	304000	266000	269000	302000	278000	313000	212000	C16700	ko00950
kz000473	Positive	[M+H]+	138.055	120	137.048	C7H7NO2	4-Aminobenzoic acid	Phenolic acids	150-13-0	371000	265000	62600	163000	155000	156000	104000	95600	89200	138000	165000	164000	C00568	ko00790,ko01100
kz000494	Negative	[M-H]-	165.019	121	166.027	C8H6O4	Terephthalic acid	Phenolic acids	100-21-0	3460000	3640000	4750000	9990000	8890000	10500000	5280000	5240000	5990000	5180000	6290000	6540000	C06337	ko01100
kz000047	Negative	[M-H]-	151	107	152.047	C8H8O3	Mandelic acid	Phenolic acids	90-64-2	30700	24800	29600	30800	19500	30600	12200	7630	16200	18100	20800	27600	C01984	--
kz000484	Negative	[M-H]-	151.04	136	152.047	C8H8O3	Vanillin	Phenolic acids	121-33-5	600000	654000	581000	527000	384000	561000	358000	354000	305000	424000	480000	519000	C00755	ko00998,ko01100,ko01110
kz000483	Negative	[M-H]-	151.04	93	152.047	C8H8O3	2-Methoxybenzoic acid	Phenolic acids	529-75-9	109000	114000	89500	184000	188000	235000	5360	41900	9930	82200	54800	141000	--	--
kz000050	Negative	[M-H]-	167.1	123	168.042	C8H8O4	Homogentisic acid	Phenolic acids	451-13-8	1090000	2030000	786000	2110000	1530000	2610000	1080000	1220000	1160000	1400000	1830000	2070000	C00544	ko00130,ko00350,ko01100
kz000076	Negative	[M-H]-	167.035	123	168.042	C8H8O4	3,4-Dihydroxybenzeneacetic acid	Phenolic acids	102-32-9	1270000	2380000	859000	2360000	1900000	2990000	1130000	1310000	1210000	1570000	2080000	2240000	C01161	ko00350,ko01100
kz000496	Negative	[M-H]-	167.035	108	168.042	C8H8O4	Vanillic acid	Phenolic acids	121-34-6	146000	269000	788000	936000	1580000	1090000	100	100	100	337000	416000	456000	C06672	--
kz003516	Negative	[M-H]-	181.051	135.045	182.058	C9H10O4	Methyl-(2,4-dihydroxyphenyl)acetate	Phenolic acids	-	43600	38200	37200	19500	15700	19000	50200	43800	47300	28000	35000	45500	--	--
kz000507	Negative	[M-H]-	181.051	151	182.058	C9H10O4	Syringic Aldehyde	Phenolic acids	134-96-3	110000	538000	79500	473000	439000	341000	100	100	100	149000	120000	174000	--	--
kz000491	Positive	[M+H]+	165.055	119	164.047	C9H8O3	p-Coumaric acid	Phenolic acids	501-98-4	100	100	100	145000	126000	138000	368000	226000	292000	149000	123000	114000	C00811	ko00130,ko00350,ko00940,ko00950,ko00998,ko01100,ko01110
kz000075	Positive	[M+H]+	165.1	95.2	164.047	C9H8O3	Caffeic aldehyde	Phenolic acids	141632-15-7	335000	339000	279000	361000	326000	331000	364000	342000	371000	357000	368000	371000	C10945	ko00940,ko01110
kz000490	Positive	[M+H]+	163.075	91.1	162.068	C10H10O2	4-MethoxycinnaMaldehyde	Phenolic acids	1963-36-6	45000	53000	73600	57000	66700	75600	72000	76600	51700	65000	62200	61700	--	--
kz000505	Negative	[M-H]-	179.071	146	180.079	C10H12O3	Coniferyl alcohol	Phenolic acids	458-35-5	50000	45100	50500	35700	28500	37200	80100	67600	55500	34100	55000	39600	C00590	ko00940,ko00998,ko01100,ko01110
kz001637	Positive	[M+H]+	213.076	167.07	212.068	C10H12O5	Oresbiusin A	Phenolic acids	-	135000	99200	194000	30700	33500	14500	260000	196000	162000	113000	130000	118000	--	--
kz001820	Negative	[M-H]-	237.04	121.03	238.048	C11H10O6	benzoylmalic acid	Phenolic acids	-	1370000	1080000	2060000	1720000	1750000	1210000	321000	501000	547000	1040000	1090000	1140000	--	--
kz001822	Negative	[M-H]-	253.04	121.03	254.043	C11H10O7	benzoyltartaric acid	Phenolic acids	-	81200	61200	13800	100	100	100	1010000	906000	1080000	371000	483000	482000	--	--
kz000517	Negative	[M-H]-	209.082	179	210.089	C11H14O4	Sinapyl alcohol	Phenolic acids	537-33-7	664000	654000	499000	635000	608000	679000	368000	315000	287000	483000	559000	480000	C02325	ko00940,ko01100,ko01110
kz001826	Negative	[M-H]-	283.05	167.04	284.053	C12H12O8	vnilloylmalic acid isomer	Phenolic acids	-	327000	376000	1660000	547000	596000	534000	17900	23300	19100	341000	401000	435000	--	--
kz001638	Negative	[M-H]-	239.093	195.104	240.1	C12H16O5	3,4'-Dihydroxy-3'-methoxybenzenepentanoic acid	Phenolic acids	-	79000	76700	36500	78800	58000	55900	128000	130000	144000	78400	110000	102000	--	--
kz001825	Negative	[M-H]-	279.05	163.04	280.058	C13H12O7	p-coumaroylmalic acid	Phenolic acids	-	91600	57400	64700	89800	68500	57700	18900000	20800000	20400000	4660000	7010000	6830000	--	--
kz000542	Negative	[M-H]-	331.067	169.014	332.074	C13H16O10	1-O-Galloyl-β-D-glucose	Phenolic acids	58511-73-2	12700000	18600000	6370000	15200000	12200000	16600000	8730000	9060000	9560000	10300000	12000000	12000000	--	--
kz000526	Negative	[M-H]-	269.103	101.02	270.11	C13H18O6	Benzyl β-D-Glucopyranoside	Phenolic acids	4304/12/5	121000	170000	13900	248000	190000	189000	56400	77400	77800	108000	134000	144000	--	--
kz000529	Negative	[M-H]-	285.098	123	286.105	C13H18O7	3-Hydroxy-5-Methylphenol-1-Oxy-β-D-Glucose	Phenolic acids	-	14300	13800	17300	62400	63100	88000	100	100	100	18500	19200	33600	--	--
kz002557	Negative	[M-H]-	301.094	139.046	302.1	C13H18O8	4-O-glucosyl-3,4-dihydroxybenzyl alcohol	Phenolic acids	-	151000	282000	114000	858000	984000	903000	1010000	1010000	1240000	544000	723000	752000	--	--
kz000530	Negative	[M-H]-	291.015	247	292.022	C13H8O8	Brevifolin carboxylic acid	Phenolic acids	18490-95-4	833000	783000	1410000	783000	777000	645000	593000	721000	715000	683000	795000	796000	--	--
kz001834	Negative	[M-H]-	309.06	193.05	310.069	C14H14O8	feruloylmalic acid	Phenolic acids	-	977000	333000	585000	1070000	898000	607000	1570000	2900000	2480000	990000	1200000	1170000	--	--
kz001838	Negative	[M-H]-	325.06	193.05	326.064	C14H14O9	Feruloyltartaric acid (Fertaric acid)	Phenolic acids	-	100	100	100	78000	49500	59400	42500	110000	79700	66100	53100	51700	--	--
kz002650	Negative	[M-H]-	345.083	139.04	346.09	C14H18O10	1-O-(3,4-dihydroxy-5-methoxy-benzoyl)-β-D-glucoside	Phenolic acids	-	312000	358000	265000	2350000	2360000	1650000	441000	248000	294000	743000	898000	997000	--	--
kz005183	Positive	[M+H]+	315.119	255.098	314.1	C14H18O8	6-O-Acetylarbutin;Pyroside	Phenolic acids	10338-88-2	41000	45500	22700	37000	48200	67400	26300	28400	29900	48000	40300	49800	--	--
kz002431	Negative	[M-H]-	299.114	119	300.121	C14H20O7	Salidroside	Phenolic acids	10338-51-9	849000	1000000	948000	1020000	1120000	1110000	407000	452000	319000	578000	749000	781000	C06046	ko00350,ko01100
kz005355	Negative	[M-H]-	331.103	153.02	332.111	C14H20O9	Koaburaside	Phenolic acids	41653-73-0	576000	804000	548000	1880000	973000	1380000	1470000	1780000	948000	1050000	1280000	1160000	--	--
kz003942	Negative	[M-H]-	205.158	189.129	206.167	C14H22O	2,6-Di-t-butylphenol	Phenolic acids	128-39-2	398000	514000	485000	313000	458000	376000	483000	543000	443000	450000	542000	551000	--	--
kz000557	Negative	[M-H]-	359.098	182.1	360.106	C15H20O10	Glucosyringic Acid	Phenolic acids	-	3240000	5210000	2610000	8510000	6760000	7440000	990000	955000	729000	3910000	4110000	3990000	--	--
kz003663	Negative	[M-H]-	335.077	179.03	336.085	C16H16O8	3-O-Caffeoylshikimic acid	Phenolic acids	180981-12-8	342000	829000	284000	1230000	1660000	1890000	1770000	2140000	1580000	1390000	1170000	1330000	--	--
kz000065	Negative	[M-H]-	371.1	179.1	372.106	C16H20O10	Quinacyl syringic acid	Phenolic acids	-	370000	449000	390000	365000	333000	329000	1180000	1090000	1420000	465000	571000	599000	--	--
kz000539	Negative	[M-H]-	327.145	165.093	328.152	C16H24O7	3-Hydroxy-4-isopropylbenzylalcohol 3-glucoside	Phenolic acids	-	694000	756000	1570000	414000	283000	343000	100	100	100	345000	404000	482000	--	--
kz000567	Positive	[M+H]+	427.051	295.049	426.043	C17H14O13	Ditartaroyl-hydroxylcoumarin	Phenolic acids	-	540000	433000	588000	547000	561000	483000	415000	485000	523000	579000	441000	570000	--	--
kz001842	Negative	[M-H]-	399.09	205.04	400.101	C17H20O11	sinapoylglucuronic acid	Phenolic acids	-	532000	400000	587000	1200000	1120000	1210000	804000	1180000	790000	766000	921000	859000	--	--
kz000565	Negative	[M-H]-	403.125	223.1	404.132	C17H24O11	Oleoside 11-methyl ester	Phenolic acids	60539-23-3	83800	48900	36400	26100	25400	37000	100	100	100	24800	25200	24600	--	--
kz000067	Positive	[M+H]+	399	207.2	398.121	C18H22O10	O-Sinapoyl quinic acid	Phenolic acids	-	547000	329000	353000	339000	272000	287000	650000	512000	332000	456000	382000	385000	--	--
kz001642	Negative	[M-H]-	387.166	207.102	388.173	C18H28O9	5'-Glucopyranosyloxyjasmanic acid	Phenolic acids	-	188000	156000	197000	344000	843000	2410000	1650000	154000	77300	629000	703000	656000	--	--
kz000070	Negative	[M-H]-	460.1	117.9	461.153	C19H27NO12	Anthranilate O-hexosyl-O-hexoside	Phenolic acids	-	3280000	3460000	1860000	1360000	1750000	1920000	2180000	1540000	2010000	1700000	2270000	2090000	--	--
kz003099	Negative	[M-H]-	515.16	341.108	516.169	C19H32O16	Di-O-Glucose-quinic acid	Phenolic acids	-	6590000	7440000	22800000	17300000	17600000	17600000	14400000	21700000	17700000	12000000	12500000	12400000	--	--
kz001850	Negative	[M-H]-	431.06	137.03	432.069	C20H16O11	caffeoylp-Hydroxybenzoyltartaric acid isomer3	Phenolic acids	-	11900	12200	6660	100	100	100	38900	24500	68600	13700	11900	16700	--	--
kz001869	Negative	[M-H]-	483.079	439.084	484.085	C20H20O14	1,6-Di-O-galloyl-glucose	Phenolic acids	-	50700	69800	29400	59000	45400	48100	28800	49200	39300	48300	47400	34000	--	--
kz003672	Negative	[M-H]-	389.123	227.07	390.131	C20H22O8	Piceid	Phenolic acids	65914-17-2	368000	384000	274000	114000	152000	144000	189000	171000	164000	181000	184000	199000	--	--
kz000574	Negative	[M-H]-	473.073	149.01	474.08	C22H18O12	Chicory acid	Phenolic acids	70831-56-0	46900	44100	19900	95600	126000	112000	168000	73100	88300	75300	70000	56100	C10437	--
kz001451	Negative	[M-H]-	517.158	175.04	518.164	C22H30O14	6'-O-feruloylsucrose	Phenolic acids	118230-77-6	155000	94800	197000	84600	102000	86100	36900	40700	28700	81600	82600	88700	--	--
kz005036	Positive	[M+H]+	499.126	163.04	498.116	C25H22O11	Dicaffeoylshikimic?acid	Phenolic acids	-	200000	343000	134000	349000	449000	628000	197000	290000	136000	208000	200000	257000	--	--
kz001880	Negative	[M-H]-	531.12	337.06	532.122	C25H24O13	feruloylsinapoyltartaric acid	Phenolic acids	-	150000	119000	67300	82300	36700	54600	33400	46500	61600	66900	82800	60200	--	--
kz005038	Negative	[M-H]-	677.171	191.055	678.18	C31H34O17	Dicaffeoylquinic acid-glucoside	Phenolic acids	-	134000	352000	88500	249000	254000	245000	997000	705000	841000	435000	585000	423000	--	--
kz005039	Negative	[M-H]-	695.202	353.088	696.19	C31H36O18	SyringoylcaffeoylQuinic acid O-glucose	Phenolic acids	-	225000	1290000	452000	970000	596000	682000	1630000	2050000	1830000	725000	921000	997000	--	--
kz000610	Negative	[M-H]-	753.225	529.2	754.232	C34H42O19	β-D-(3-Mustard acyl)-fructosyl-α-D-(6-mustard acyl)glucoside	Phenolic acids	-	100	100	100	100	100	100	57300	43700	67200	25400	21600	16900	--	--
kz000466	Negative	[M-H]-	121.029	92	122.037	C7H6O2	4-Hydroxybenzaldehyde	Phenolic acids	123-08-0	286000	392000	242000	249000	204000	285000	566000	543000	473000	359000	487000	472000	C00633	ko01100
kz000487	Negative	[M-H]-	153.019	108	154.027	C7H6O4	2,5-Dihydroxybenzoic acid	Phenolic acids	490-79-9	61900	94300	30600	67100	52400	83400	75400	69200	83100	41900	56700	46800	C00628	ko00350,ko01100
kz000477	Negative	[M-H]-	137.061	119.05	138.068	C8H10O2	Tyrosol	Phenolic acids	501-94-0	15600	17000	10700	10900	10300	11800	21600	30500	17400	19200	16800	25600	C06044	ko00350,ko01100
kz000054	Negative	[M-H]-	197	153	198.053	C9H10O5	4-Hydroxy-3-methoxymandelate	Phenolic acids	1955/10/7	52900	47000	50900	52200	59400	46300	19700	26400	16800	39700	44200	38100	C05584	ko00350,ko01100
kz000478	Negative	[M-H]-	147.045	129	148.052	C9H8O2	p-Coumaraldehyde	Phenolic acids	2538-87-6	5620	11900	4520	5090	8200	7860	19800	54900	24700	13200	19300	15700	C05608	ko00940,ko01100,ko01110
kz000504	Negative	[M-H]-	179.035	135.046	180.042	C9H8O4	Caffeic acid	Phenolic acids	331-39-5	8440000	6510000	5920000	12100000	14400000	11500000	12800000	11400000	10700000	10200000	10600000	8960000	C01197	ko00940,ko01100,ko01110
km1113	Positive	[M+H]+	321.1	147.3	320.1	C16H16O7	5-O-p-Coumaroyl shikimic acid	Phenolic acids	-	100	100	100	25100	23700	20100	200000	255000	110000	80600	72600	63400	--	--
km0480	Positive	[M+H]+	355.1	163	354.095	C16H18O9	Chlorogenic acid (3-O-Caffeoylquinic acid)	Phenolic acids	327-97-9	809000	917000	1490000	1680000	1760000	1630000	1670000	1780000	1860000	1560000	1470000	1570000	C00852	ko00940,ko00941,ko00945,ko01110
km1467	Negative	[M-H]-	369	191	370	C13H20O12	Quinic acid O-glucuronic acid	Phenolic acids	-	2710000	3930000	2650000	7710000	6020000	7080000	10500000	12700000	16100000	7570000	7960000	9410000	--	--
km1300	Positive	[M+H]+	195.1	145.3	194.1	C10H10O4	Hydroxy-methoxycinnamate	Phenolic acids	-	1600000	374000	813000	1360000	1290000	1320000	137000	153000	85700	850000	919000	890000	--	--
km1173	Negative	[M-H]-	341	135	342	C15H18O9	Caffeic acid O-glucoside	Phenolic acids	-	3200000	2740000	4590000	1390000	1620000	1390000	1450000	1350000	1190000	1910000	1760000	2010000	--	--
km0265	Negative	[M-H]-	355.1	340	356.126	C20H20O6	(+)-piperitol	Phenolic acids	52151-92-5	3930000	1920000	7750000	320000	398000	352000	9540000	11100000	10500000	5880000	6290000	5790000	--	--
kz001077	Negative	[M-H]-	300.999	185	302.006	C14H6O8	Ellagic acid	Phenolic acids	476-66-4	72900	28300	25900	16400	10400	3530	7700	20700	12500	15000	16800	18800	C10788	--
kz001748	Negative	[M-H]-	463.052	300.99	464.059	C20H16O13	Ellagicacid-4-O-β-D-galloyl-β-Dglucopyranoside	Phenolic acids	-	1190000	1070000	558000	799000	965000	1010000	718000	554000	925000	502000	687000	913000	--	--
kz000626	Positive	[M+H]+	351.253	147.1	350.246	C21H34O4	MAG(18:4)isomer1	Glycerol ester	-	341000	175000	610000	179000	160000	180000	53300	57100	58600	251000	274000	234000	--	--
kz000625	Positive	[M+H]+	351.253	334.3	350.246	C21H34O4	MAG(18:4)isomer2	Glycerol ester	-	29600	29200	35500	14300	9120	13700	15500	16600	18000	27800	21900	22900	--	--
km1361	Positive	[M+H]+	353.1	261.8	352.1	C21H36O4	MAG (18:3) isomer2	Glycerol ester	-	1690000	1680000	2370000	1730000	1570000	1670000	822000	1110000	976000	1900000	1810000	1980000	--	--
km1360	Positive	[M+H]+	353.2	261.3	352.2	C21H36O4	MAG (18:3) isomer1	Glycerol ester	-	1220000	1140000	2610000	3750000	3350000	3340000	2220000	2960000	2820000	3180000	3270000	3270000	--	--
km1359	Positive	[M+H]+	355.1	147.2	354.1	C21H38O4	MAG (18:2) isomer1	Glycerol ester	-	495000	411000	763000	469000	454000	461000	225000	307000	287000	424000	535000	499000	--	--
kz000627	Positive	[M+H]+	355.284	263.3	354.277	C21H38O4	MAG (18:2) isomer2	Glycerol ester	-	179000	137000	301000	457000	282000	306000	235000	344000	297000	373000	267000	298000	--	--
kz000629	Positive	[M+H]+	357.3	265.4	356.293	C21H40O4	MAG(18:1)isomer2	Glycerol ester	-	199000	166000	438000	496000	444000	501000	27300	43600	36300	226000	286000	267000	--	--
km1357	Positive	[M+H]+	357.2	265.4	356.2	C21H40O4	MAG (18:1) isomer2	Glycerol ester	-	202000	168000	441000	409000	437000	406000	26100	47900	28600	226000	278000	253000	--	--
km1373	Positive	[M+H]+	534.1	337.7	533.1	C27H48O9	MGMG (18:2) isomer2	Glycerol ester	-	2340000	1790000	3070000	3140000	4440000	3210000	267000	441000	446000	2090000	2620000	2530000	--	--
km1372	Positive	[M+H]+	534.4	263.3	533.4	C27H48O9	MGMG (18:2) isomer1	Glycerol ester	-	447000	324000	1320000	917000	1030000	1250000	122000	211000	270000	1050000	1390000	1240000	--	--
kz002330	Positive	[M+H]+	677.374	261.221	676.367	C33H56O14	2-γ-Linolenoyl-glycerol-diglucoside	Glycerol ester	-	70100	35900	196000	94600	212000	113000	89300	189000	130000	201000	249000	164000	--	--
km1261	Positive	[M+H]+	696.4	355.2	695.4	C33H58O14	DGMG (18:2) isomer2	Glycerol ester	-	3880000	3760000	4320000	4880000	4570000	4650000	1720000	2510000	2790000	3420000	3430000	3570000	--	--
km1260	Positive	[M+H]+	696.4	355.3	695.4	C33H58O14	DGMG (18:2) isomer1	Glycerol ester	-	3550000	2180000	9360000	7990000	8040000	10900000	722000	1270000	1230000	6650000	7050000	6710000	--	--
kz004713	Positive	[M+H]+	331.284	313.273	330.277	C19H38O4	Monopalmitin	Glycerol ester	542-44-9	7980	3770	6870	2950	5480	4800	2890	4750	6120	6760	5850	4400	--	--
kz002326	Positive	[M+H]+	515.322	261.221	514.314	C27H46O9	2-γ-Linolenoyl-glycerol-glucoside	Glycerol ester	-	243000	146000	551000	242000	230000	285000	139000	230000	363000	431000	528000	664000	--	--
km1259	Positive	[M+H]+	694.1	353.7	693.1	C33H60O14	DGMG (18:1)	Glycerol ester	-	1620000	2090000	5990000	4390000	5680000	6290000	2930000	3850000	6510000	5980000	8180000	7280000	--	--
kz000661	Positive	[M+H]+	268.104	152	267.097	C10H13N5O4	Deoxyguanosine	Nucleotides and derivatives	961-07-9	81400	88800	107000	96400	82900	109000	166000	184000	177000	112000	117000	118000	C00330	ko00230,ko01100,ko02010
kz000662	Positive	[M+H]+	268.104	136.062	267.097	C10H13N5O4	Adenosine	Nucleotides and derivatives	58-61-7	1250000	1710000	3470000	4500000	4750000	4920000	3860000	4880000	5600000	3880000	3790000	3720000	C00212	ko00230,ko01100,ko02010
km1151	Positive	[M+H]+	348.1	136.1	347.1	C10H14N5O7P	Adenosine 3'-monophosphate	Nucleotides and derivatives	84-21-9	508000	1140000	412000	88900	137000	109000	1100000	419000	470000	314000	413000	485000	C01367	ko00230,ko01100
kz000679	Positive	[M+H]+	348.07	136	347.063	C10H14N5O7P	Adenosine 5'-monophosphate	Nucleotides and derivatives	61-19-8	1690000	3340000	1520000	313000	574000	287000	2510000	824000	1010000	1160000	1240000	1310000	C00020	ko00230,ko00908,ko01100,ko01110
kz000109	Negative	[M-H]-	213	97	214.024	C5H11O7P	Deoxyribose 5-phosphate	Nucleotides and derivatives	102916-66-5	24100	28200	61000	129000	214000	151000	94300	65800	107000	77900	102000	107000	--	--
kz000637	Positive	[M+H]+	136.062	119	135.054	C5H5N5	Adenine	Nucleotides and derivatives	73-24-5	1500000	2390000	3000000	2660000	2830000	3380000	5360000	6070000	9100000	4000000	3750000	4090000	C00147	ko00230,ko00908,ko01100
kz000641	Positive	[M+H]+	152.057	135	151.049	C5H5N5O	2-Hydroxy-6-aminopurine	Nucleotides and derivatives	3373-53-3	7870	26700	10800	12500	18300	12700	26800	19700	12400	15300	9220	24400	--	--
kz000642	Positive	[M+H]+	152.057	135	151.049	C5H5N5O	Guanine	Nucleotides and derivatives	73-40-5	400000	497000	279000	247000	349000	185000	259000	185000	144000	269000	212000	269000	C00242	ko00230,ko01100
kz000646	Positive	[M+H]+	167.056	150	166.049	C6H6N4O2	7-Methylxanthine	Nucleotides and derivatives	552-62-5	9660	13200	9720	49900	51100	57200	7470	10500	11000	25200	26900	25700	C16353	ko00232,ko01100,ko01110
kz000647	Positive	[M+H]+	167.056	110	166.049	C6H6N4O2	1-Methylxanthine	Nucleotides and derivatives	6136-37-4	2980	6070	5910	6910	4840	6350	4880	5290	5200	4810	8750	8900	C16358	ko00232,ko01100,ko01110
kz000656	Negative	[M-H]-	243.062	110	244.07	C9H12N2O6	Uridine	Nucleotides and derivatives	58-96-8	20600	36400	62100	142000	152000	167000	142000	208000	334000	127000	149000	149000	C00299	ko00240,ko01100,ko02010
kz000657	Negative	[M-H]-	243.062	153	244.07	C9H12N2O6	β-Pseudouridine	Nucleotides and derivatives	1445-07-4	7070	8200	10500	14400	16700	14600	32900	37100	47000	19700	19400	17500	C02067	ko00240,ko01100
km0652	Negative	[M-H]-	267.1	135	268.081	C10H12N4O5	Hypoxanthine-9-β-D-arabinofuranoside	Nucleotides and derivatives	7013-16-3	106000	184000	206000	558000	647000	673000	295000	407000	394000	328000	413000	413000	--	--
kz000667	Negative	[M-H]-	283.068	151	284.076	C10H12N4O6	Xanthosine	Nucleotides and derivatives	146-80-5	315000	437000	697000	1360000	1230000	1350000	2610000	2320000	2990000	1010000	1450000	1490000	C01762	ko00230,ko00232,ko01100,ko01110,ko02010
kz000674	Negative	[M-H]-	328.045	134.2	329.053	C10H12N5O6P	Cyclic AMP	Nucleotides and derivatives	60-92-4	32100	43000	151000	160000	177000	193000	182000	210000	212000	120000	150000	155000	C00575	ko00230,ko01100
kz000677	Negative	[M-H]-	344.04	150	345.047	C10H12N5O7P	Guanosine 3',5'-cyclic monophosphate	Nucleotides and derivatives	7665-99-8	106000	145000	37800	66400	57300	58700	144000	79500	48900	83900	77500	85800	C00942	ko00230,ko01100
kz000112	Positive	[M+H]+	333.052	137.05	332.052	C10H13N4O7P	2'-Deoxyinosine-5'-monophosphate	Nucleotides and derivatives	3393-18-8	61300	48300	84400	32700	456000	51800	542000	213000	196000	87400	88200	102000	C06196	ko00230
km1033	Positive	[M+H]+	349.1	137.3	348.1	C10H13N4O8P	Inosine 5'-monophosphate	Nucleotides and derivatives	131-99-7	155000	235000	115000	32400	59800	20100	198000	79700	62100	117000	114000	122000	C00130	ko00230,ko01100,ko01110
kz000108	Positive	[M+H]+	204.251	136	203.117	C10H13N5	N6-Isopentenyladenine	Nucleotides and derivatives	2365-40-4	298000	408000	144000	680000	904000	690000	244000	208000	148000	361000	455000	307000	C04083	ko00908,ko01110,ko04075
kz000658	Positive	[M+H]+	252.109	136	251.102	C10H13N5O3	Deoxyadenosine	Nucleotides and derivatives	958-09-8	249000	164000	321000	298000	267000	294000	327000	340000	354000	295000	288000	295000	C00559	ko00230,ko01100,ko02010
kz000666	Positive	[M+H]+	284.099	152	283.092	C10H13N5O5	Guanosine	Nucleotides and derivatives	118-00-3	3200000	2760000	2470000	5520000	4690000	5960000	5510000	5300000	7290000	4770000	4860000	5260000	C00387	ko00230,ko01100,ko02010
kz000654	Positive	[M+H]+	243.098	127	242.09	C10H14N2O5	Thymidine	Nucleotides and derivatives	50-89-5	207000	97600	31400	107000	87900	87400	41700	41500	40200	91600	78200	85600	C00214	ko00240,ko01100
kz000675	Positive	[M+H]+	332.075	136	331.068	C10H14N5O6P	2'-Deoxyadenosine-5'-monophosphate	Nucleotides and derivatives	653-63-4	4220000	4360000	2590000	5510000	6650000	6990000	4590000	4370000	4310000	4980000	4710000	5020000	C00360	ko00230,ko01100
km0096	Positive	[M+H]+	364	152	363.058	C10H14N5O8P	Guanosine monophosphate	Nucleotides and derivatives	-	33700	63400	47000	36100	48900	38300	39900	29000	24400	29600	29000	43700	--	--
kz000115	Negative	[M-H]-	426	159	427.029	C10H15N5O10P2	Adenosine 5'-Diphosphate	Nucleotides and derivatives	58-64-0	25500	17700	76500	143000	185000	200000	152000	199000	181000	60800	96400	108000	C00008	ko00190,ko00195,ko00230,ko00908,ko01100,ko01110
kz000668	Positive	[M+H]+	298.097	136	297.09	C11H15N5O3S	5'-Deoxy-5'-(methylthio)adenosine	Nucleotides and derivatives	2457-80-9	4600000	4090000	4700000	4790000	5400000	5400000	9910000	9590000	8530000	7060000	7270000	7220000	C00170	ko00270,ko00908,ko01100
kz000111	Positive	[M+H]+	298.1	166.3	297.107	C11H15N5O5	N2-methylguanosine	Nucleotides and derivatives	2140-77-4	83700	111000	89900	100000	82700	111000	216000	177000	214000	128000	119000	124000	--	--
kz000671	Positive	[M+H]+	312.13	180	311.123	C12H17N5O5	2-(Dimethylamino)guanosine	Nucleotides and derivatives	2140-67-2	109000	150000	125000	264000	250000	256000	662000	659000	848000	382000	412000	393000	--	--
kz000114	Positive	[M+H]+	384.115	252	383.108	C14H17N5O8	N6-Succinyl Adenosine	Nucleotides and derivatives	4542-23-8	3800000	3480000	2890000	4510000	4230000	4510000	2430000	2650000	2680000	3510000	3780000	3590000	--	--
km1152	Positive	[M+H]+	400.2	136.1	399.2	C15H21N5O8	Adenosine O-ribose	Nucleotides and derivatives	-	3510000	1660000	1490000	737000	1640000	1460000	1160000	1190000	1200000	1590000	1690000	1600000	--	--
kz000113	Positive	[M+H]+	366.2	204.1	365.17	C16H23N5O5	Isopentenyladenine-7-N-glucoside	Nucleotides and derivatives	-	262000	293000	296000	311000	417000	340000	179000	117000	120000	279000	227000	318000	--	--
kz000686	Positive	[M+H]+	664.116	136.2	663.109	C21H27N7O14P2	Nicotinic acid adenine dinucleotide	Nucleotides and derivatives	53-84-9	224000	267000	161000	217000	264000	260000	441000	295000	337000	293000	234000	303000	C00003	ko00190,ko00730,ko00760,ko01100
kz000632	Negative	[M-H]-	111.02	80	112.027	C4H4N2O2	Uracil	Nucleotides and derivatives	66-22-8	76000	97300	71500	128000	171000	227000	202000	97300	121000	131000	155000	182000	C00106	ko00240,ko00410,ko00770,ko01100
kz000631	Positive	[M+H]+	112.051	95	111.043	C4H5N3O	Cytosine	Nucleotides and derivatives	71-30-7	2380000	2310000	7210000	16400000	14600000	15700000	4240000	8430000	5250000	8410000	8980000	8900000	C00380	ko00240,ko01100
kz000105	Positive	[M+H]+	115	98.2	114.043	C4H6N2O2	Dihydrouracil	Nucleotides and derivatives	504-07-4	40100	35000	20800	21200	20700	14800	41000	23200	24600	15600	17300	25700	C00429	ko00240,ko00410,ko00770,ko01100
kz000638	Positive	[M+H]+	137.046	119	136.039	C5H4N4O	Hypoxanthine	Nucleotides and derivatives	68-94-0	689000	1730000	312000	1140000	621000	670000	1790000	2270000	1700000	1060000	1190000	1110000	C00262	ko00230,ko01100
kz000643	Negative	[M-H]-	151.026	151	152.033	C5H4N4O2	Xanthine	Nucleotides and derivatives	69-89-6	611000	1070000	410000	1260000	1730000	1720000	945000	545000	809000	908000	1030000	1160000	C00385	ko00230,ko00232,ko01100,ko01110
kz000635	Positive	[M+H]+	127.05	110	126.043	C5H6N2O2	Thymine	Nucleotides and derivatives	65-71-4	119000	78500	55200	50000	34200	30400	34700	24600	42600	47400	59500	53000	C00178	ko00240,ko01100
kz000634	Positive	[M+H]+	126.066	109	125.059	C5H7N3O	5-Methylcytosine	Nucleotides and derivatives	554-01-8	63600	76100	227000	243000	141000	163000	185000	229000	218000	189000	151000	173000	C02376	ko00240,ko01100
kz000648	Negative	[M-H]-	178.037	136.02	179.044	C6H5N5O2	Isoxanthopterin	Nucleotides and derivatives	529-69-1	12500	14600	8780	9730	5740	8520	14800	15700	15200	8460	13500	8880	C03975	--
kz000107	Positive	[M+H]+	167.1	121.1	166.031	C6H6N4S	6-Methylmercaptopurine	Nucleotides and derivatives	50-66-8	4790000	3970000	4020000	4350000	4830000	5080000	8270000	8100000	9170000	5710000	6020000	5820000	C16614	--
kz000640	Positive	[M+H]+	150.077	133	149.07	C6H7N5	1-Methyladenine	Nucleotides and derivatives	5142-22-3	59400	49200	96000	107000	105000	114000	92600	139000	116000	92800	86900	80300	C02216	--
kz000644	Positive	[M+H]+	166.072	149.05	165.065	C6H7N5O	7-Methylguanine	Nucleotides and derivatives	578-76-7	5350	10900	6800	15200	13000	13200	9940	9080	6170	8990	9500	8560	C02242	--
kz005408	Positive	[M+H]+	296.067	104.108	295.057	C8H14N3O7P	5-aminoimidazole ribonucleotide	Nucleotides and derivatives	25635-88-5	493000	578000	932000	1670000	1690000	1540000	2180000	1840000	1720000	1320000	1200000	1240000	--	--
kz000673	Negative	[M-H]-	323.029	211	324.036	C9H13N2O9P	Uridine 5'-monophosphate	Nucleotides and derivatives	58-97-9	93600	86000	27700	28900	34300	20200	76700	27100	30500	46400	46100	42800	C00105	ko00240,ko01100
kz000652	Positive	[M+H]+	228.098	112	227.091	C9H13N3O4	Deoxycytidine	Nucleotides and derivatives	951-77-9	255000	211000	162000	107000	74400	48700	125000	103000	105000	112000	133000	113000	C00881	ko00240,ko01100,ko02010
kz000655	Positive	[M+H]+	244.093	112	243.086	C9H13N3O5	Cytidine	Nucleotides and derivatives	65-46-3	99200	103000	96000	164000	146000	203000	203000	236000	298000	182000	156000	166000	C00475	ko00240,ko01100,ko02010
km1003	Negative	[M-H]-	403	159	404.161	C9H14N2O12P2	Uridine 5’-diphosphate	Nucleotides and derivatives	27821-45-0	49600	54000	72100	85400	129000	113000	121000	118000	123000	72600	86200	102000	C00015	ko00240,ko00908,ko01100
kz000670	Negative	[M-H]-	306.05	110	307.057	C9H14N3O7P	2'-Deoxycytidine-5'-monophosphate	Nucleotides and derivatives	1032-65-1	22300	34600	43500	34100	63200	43500	27500	13900	29000	23100	30800	30700	C00239	ko00240,ko01100
kz000698	Positive	[M]+	449.108	287.055	449.108	C21H21O11+	Cyanidin-3-O-galactoside	Anthocyanins	142506-26-1	133000	348000	829000	3910000	4950000	2840000	100	100	100	1200000	1300000	1230000	C08647	--
kz000700	Positive	[M]+	449.108	287.055	449.108	C21H21O11+	Cyanidin-3-O-glucoside (Kuromanin)	Anthocyanins	47705-70-4	347000	885000	1010000	3970000	4750000	3030000	100	100	100	1870000	1800000	1950000	C08604	ko00942
kz000702	Positive	[M]+	463.123	331.081	463.124	C22H23O11+	Malvidin-3-O-arabinoside	Anthocyanins	-	220000	235000	179000	21800	22100	22200	14700	16100	23400	98100	77600	90700	--	--
kz000701	Positive	[M]+	463.123	301.071	463.124	C22H23O11+	Peonidin-3-O-glucoside	Anthocyanins	68795-37-9	73600	61500	120000	96700	116000	124000	75100	69200	125000	130000	86400	98800	C12141	ko00942
kz000709	Positive	[M]+	493.134	331.081	493.135	C23H25O12+	Malvidin-3-O-glucoside (Oenin)	Anthocyanins	18470-06-9	42500	38000	45700	37400	43000	49900	65600	71600	69200	48300	48600	55600	C12140	ko00942
kz000710	Positive	[M]+	493.134	331.081	493.135	C23H25O12+	Malvidin-3-O-galactoside (Primulin)	Anthocyanins	30113-37-2	46800	62200	41900	38500	43000	30900	62500	24800	21400	38500	43300	35200	--	--
kz004159	Positive	[M]+	581.15	287.054	581.151	C26H29O15+	Cyanidin 3-O-sambubioside [Cyanidin-3-O-(2''-O-beta-xylopyranosyl-beta-glucopyranoside)]	Anthocyanins	63535-17-1	368000	223000	356000	9200	11900	11700	14500	7330	11000	183000	186000	172000	C20490	ko00942
kz004160	Positive	[M]+	581.15	287.053	581.151	C26H29O15+	Cyanidin 3-O-(2''-O-xylopyranosyl)glucopyranoside	Anthocyanins	-	378000	304000	440000	100	100	100	100	100	100	220000	153000	161000	--	--
kz002764	Positive	[M]+	581.154	287.067	581.151	C26H29O15+	Cyanidin 3-Sambubioside	Anthocyanins	-	338000	275000	426000	17100	11500	8270	11100	6970	12300	200000	200000	179000	--	--
kz000694	Positive	[M]+	419.097	287.055	419.098	C20H19O10+	Cyanidin-3-O-arabinoside	Anthocyanins	27214-72-8	100	100	100	113000	133000	85300	100	100	100	54800	51300	58000	--	--
kz000703	Positive	[M]+	465.103	303.05	465.103	C21H21O12+	Delphinidin-3-O-glucoside (Mirtillin)	Anthocyanins	50986-17-9	960000	2120000	3630000	8730000	10500000	7560000	2530000	2800000	3600000	5070000	3850000	4020000	C12138	ko00942
kz003682	Positive	[M]+	463.125	301.081	463.124	C22H23O11	Peonidin glucoside	Anthocyanins	-	50300	54100	91700	61100	134000	113000	71900	93800	81300	83700	109000	88600	--	--
km0896	Positive	Protonated	479	317	479	C22H23O12	Petunidin 3-O-glucoside	Anthocyanins	6988-81-4	753000	1170000	955000	625000	345000	418000	1060000	1480000	1550000	952000	991000	955000	C12139	ko00942
kz000706	Positive	[M]+	477.139	315.086	477.14	C23H25O11+	Rosinidin O-hexoside	Anthocyanins	-	1040000	1070000	1470000	1630000	1980000	2000000	1130000	1240000	1380000	1290000	1270000	1380000	--	--
kz000722	Positive	[M]+	579.171	271.06	579.171	C27H31O14+	Pelargonidin-3-O-rutinoside	Anthocyanins	-	2650000	2510000	3130000	3490000	4600000	4320000	3690000	3800000	3750000	2720000	3460000	3110000	C12644	ko00942
km0894	Positive	Protonated	595	270.9	595	C27H31O15	Pelargonin	Anthocyanins	17334-58-6	29100	24700	41600	6960	11100	14900	66000	66700	95400	40600	38300	27700	C08725	ko00942
kz000724	Positive	[M]+	595.166	287.055	595.166	C27H31O15+	Cyanidin-3-O-rutinoside (Keracyanin)	Anthocyanins	28338-59-2	5860000	22300000	11100000	95900000	110000000	82600000	1070000	851000	480000	52600000	51900000	46100000	C08620	ko00942
kz002651	Positive	[M]+	609.181	301.071	609.182	C28H33O15+	Peonidin-3-O-rutinoside	Anthocyanins	-	42100	80100	19900	268000	284000	215000	100	100	100	88700	93600	108000	--	--
kz003962	Positive	[M]+	789.21	465.101	789.209	C33H41O22+	Delphinidin 3-O-sophoroside-hexoside	Anthocyanins	-	17600	7280	16300	7400	5950	6470	11300	10500	9170	14600	8900	11900	--	--
kz000417	Negative	[M-H]-	273.077	167	274.084	C15H14O5	Phloretin	Chalcones	60-82-2	24700	36100	18000	8900	14400	14900	30900	30000	11400	19200	21400	23600	C00774	ko00941,ko01110
kz000419	Negative	[M-H]-	435.13	166.7	436.137	C21H24O10	Phlorizin	Chalcones	60-81-1	50100	55900	40500	16800	26600	12400	24600	29800	30100	20300	45400	30400	C01604	ko00941,ko01110
kz000424	Negative	[M-H]-	287.056	135	288.063	C15H12O6	Eriodictyol	Flavanones	552-58-9	922000	2880000	834000	179000	719000	763000	1440000	1880000	269000	952000	1160000	1090000	C05631	ko00941,ko01100,ko01110
kz000429	Negative	[M-H]-	433.114	271	434.121	C21H22O10	Naringenin-7-O-glucoside	Flavanones	529-55-5	671000	737000	205000	1670000	1610000	2120000	2590000	2310000	2700000	1150000	1580000	1610000	--	--
kz000430	Negative	[M-H]-	449.109	287	450.116	C21H22O11	Eriodictyol C-hexoside	Flavanones	-	112000	319000	1860000	366000	328000	460000	522000	363000	382000	429000	575000	640000	--	--
kz000431	Positive	[M+H]+	451.123	289	450.116	C21H22O11	Eriodictyol 7-O-glucoside	Flavanones	38965-51-4	1860000	1980000	1820000	1100000	1490000	1700000	1370000	1360000	1400000	1510000	1660000	1480000	--	--
kz000432	Negative	[M-H]-	477.14	315	478.148	C23H26O11	Persicoside	Flavanones	28978-03-2	16000	18300	14500	47400	52300	56300	31400	35200	31600	21100	30300	31100	--	--
kz005197	Negative	[M-H]-	579.172	271	580.179	C27H32O14	Naringenin-7-O-Rutinoside(Narirutin)	Flavanones	14259-46-2	451000	140000	211000	6760	16200	10100	207000	137000	129000	139000	144000	133000	C09793	--
kz000423	Positive	[M+H]+	287.091	153.02	286.084	C16H14O5	Isosakuranetin(4'-Methylnaringenin)	Flavanones	480-43-3	1870000	1430000	2560000	427000	530000	369000	1900000	1360000	2000000	1560000	1600000	1560000	C05334	ko00941,ko01110
kz001604	Positive	[M+H]+	361.128	197.056	360.121	C19H20O7	5-Hydroxy-6,7,3',4'-tetramethoxyflavanone	Flavanones	-	19000	18400	10500	4160	3920	4320	14900	21000	19500	14500	12500	12700	--	--
kz000428	Positive	[M+H]+	405.154	241.1	404.147	C21H24O8	5,6,7,8,3',4'-Hexamethoxyflavanone	Flavanones	-	1790	2280	7730	3700	2570	1700	1910	3900	6630	3550	4140	6200	--	--
kz005198	Negative	[M-H]-	593.188	285	594.195	C28H34O14	Poncirin(Isosakuranetin-7-neohesperidoside)	Flavanones	14941-08-3	275000	194000	114000	147000	167000	139000	422000	398000	497000	197000	269000	258000	C09830	--
kz000434	Negative	[M-H]-	271.061	151	272.068	C15H12O5	Pinobanksin	Flavanols	548-82-3	275000	601000	215000	62200	158000	232000	318000	514000	90300	234000	285000	298000	C09826	ko00941
kz000439	Negative	[M-H]-	433.114	269.1	434.121	C21H22O10	Engeletin	Flavanols	572-31-6	102000	85500	39100	47000	55600	83100	72800	44000	76300	38800	53800	73000	--	--
kz005046	Positive	[M+H]+	451.123	289.083	450.116	C21H22O11	Dihydrokaempferol-3-O-β-D-glucoside	Flavanols	1049-08-8	2570000	1870000	1970000	1500000	1060000	1730000	2220000	2080000	1800000	1970000	2120000	2230000	--	--
kz000440	Negative	[M-H]-	449.109	151	450.116	C21H22O11	Astilbin	Flavanols	29838-67-3	1360000	871000	1200000	1860000	1540000	1640000	1670000	1510000	1470000	1140000	1260000	1510000	C17449	--
kz000441	Negative	[M-H]-	463.125	301	464.132	C22H24O11	Hesperetin 5-O-glucoside	Flavanols	69651-80-5	474000	709000	1880000	2590000	2480000	2800000	1170000	1340000	1260000	1710000	1590000	1670000	--	--
kz005205	Positive	[M+H]+	519.186	357.134	518.179	C26H30O11	Phellamurin	Flavanols	52589-11-4	378000	195000	212000	283000	262000	325000	100	100	100	550000	525000	425000	C09808	--
kz001811	Negative	[M-H]-	345.099	315.051	346.105	C18H18O7	5,7-Dihydroxy-2',3',4'-trimethoxydihydroisoflavone	Isoflavone	-	36800	53700	11100	76600	57200	45500	16600	34900	23000	28800	33500	43200	--	--
km0235	Positive	[M+H]+	271.1	153	270.053	C15H10O5	Apigenin	Flavones	520-36-5	123000	144000	70600	79000	76700	63900	231000	191000	181000	118000	124000	125000	C01477	ko00941,ko00943,ko00944,ko01100,ko01110
kz005053	Negative	[M-H]-	269.046	151.005	270.053	C15H10O5	Galangin	Flavones	548-83-4	58700	62900	43600	36400	29800	25600	93300	80800	73300	53200	59000	62100	C10044	ko00941
kz003754	Positive	[M+H]+	287.055	153.01	286.048	C15H10O6	Isoscutellarein	Flavones	41440-05-5	52200	66300	62000	6970	16300	15300	67700	68200	33900	39600	40600	37900	--	--
kz000778	Negative	[M-H]-	285.04	151	286.048	C15H10O6	Luteolin	Flavones	491-70-3	139000	234000	268000	32000	49600	54300	270000	275000	116000	117000	158000	158000	C01514	ko00941,ko00944,ko01100,ko01110
kz001669	Positive	[M+H]+	287.045	241.04	286.048	C15H10O6	Scutellarein	Flavones	529-53-3	100	100	100	7930	6920	15100	36900	21700	32300	19400	17500	18900	--	--
kz001570	Negative	[M-H]-	301.035	255.02	302.043	C15H10O7	6-Hydroxyluteolin	Flavones	18003-33-3	14700	33100	43500	57400	46000	38200	49300	38800	34300	35700	47200	27800	--	--
kz001667	Positive	[M+H]+	285.076	270.065	284.068	C16H12O5	8-Methoxychrysin(Wogonin)	Flavones	632-85-9	16700	19200	10100	6380	5210	3980	9730	10400	8210	13700	16300	10900	--	--
kz001671	Negative	[M-H]-	299.058	284.039	300.063	C16H12O6	5,7,2'-Trhiyroxy-8-methoxyflavone	Flavones	-	1110000	2970000	958000	99900	283000	431000	735000	636000	184000	751000	961000	903000	--	--
kz002949	Positive	[M+H]+	301.071	286.05	300.063	C16H12O6	Hispidulin	Flavones	1447-88-7	607000	1760000	441000	64700	162000	239000	391000	330000	107000	458000	475000	468000	C10058	--
km0238	Negative	[M-H]-	299.1	284	300.063	C16H12O6	Chrysoeriol	Flavones	491-71-4	1220000	3170000	981000	103000	298000	460000	736000	722000	195000	809000	1010000	974000	C04293	ko00944
kz000779	Negative	[M-H]-	299.056	284	300.063	C16H12O6	Diosmetin	Flavones	520-34-3	1170000	3000000	964000	97800	293000	428000	684000	677000	200000	778000	961000	940000	C10038	--
km1056	Negative	[M-H]-	329	314	330	C17H14O7	Tricin	Flavones	520-32-1	35700	37300	24900	25400	54700	30300	31300	69000	34300	34000	42000	43500	--	--
kz002652	Positive	[M+H]+	331.081	167.032	330.074	C17H14O7	Rhamnazin	Flavones	552-54-5	1380000	595000	471000	11400	6060	13000	136000	285000	391000	405000	450000	436000	--	--
kz001680	Positive	[M+H]+	329.102	268.082	328.095	C18H16O6	6-hydroxy-5,7,4'-trimethoxyflavone	Flavones	6938-19-8	12800	11000	14400	4440	5630	5550	31700	37200	50100	21500	27200	21600	C14985	--
kz001678	Positive	[M+H]+	329.093	296.07	328.095	C18H16O6	Salvigenin	Flavones	19103-54-9	38400	30600	53300	10600	17800	11600	73300	128000	120000	54100	71500	78600	--	--
kz001684	Positive	[M+H]+	343.118	299.095	342.11	C19H18O6	Tetramethylluteolin (3',4',5,7-Tetramethoxyflavone)	Flavones	855-97-0	8520	6910	7410	5320	4100	2940	4110	3720	3500	4340	4490	6420	--	--
kz005211	Positive	[M+H]+	343.118	313.077	342.11	C19H18O6	5,7,8,4'-Tetramethoxyflavone	Flavones	6601-66-7	18800	11100	17300	11300	4800	4570	12100	6080	5530	13800	8340	10400	--	--
kz001692	Positive	[M+H]+	375.097	360.08	374.1	C19H18O8	Skullcapflavone II	Flavones	55084-08-7	100	100	100	3440	2300	1520	4470	12800	5020	3650	4640	4270	--	--
kz000792	Positive	[M+H]+	433.113	271.01	432.106	C21H20O10	Apigenin 5-O-glucoside	Flavones	28757-27-9	462000	848000	245000	903000	866000	900000	1210000	1050000	1370000	931000	880000	772000	--	--
kz004424	Positive	[M+H]+	433.114	287.056	432.106	C21H20O10	Luteolin-rhamnoside	Flavones	-	128000	268000	638000	624000	852000	891000	535000	428000	592000	551000	574000	616000	--	--
kz005077	Positive	[M+H]+	433.113	271.066	432.106	C21H20O10	Apigenin-7-O-β-D-glucoside	Flavones	-	2080000	1900000	1720000	1080000	1190000	1070000	1950000	1480000	1850000	1640000	1750000	1580000	--	--
kz005055	Positive	[M+H]+	433.113	271.065	432.106	C21H20O10	Galangin-7-glucoside	Flavones	-	8060000	7010000	6300000	4180000	4210000	3750000	7530000	6270000	7670000	6030000	5690000	6050000	--	--
km0780	Negative	[M-H]-	447.3	285.2	448.101	C21H20O11	Luteolin 7-O-glucoside (Cynaroside)	Flavones	5373-11-5	1060000	881000	539000	414000	247000	347000	442000	620000	540000	618000	559000	631000	--	--
kz000795	Positive	[M+H]+	449.108	287.2	448.101	C21H20O11	Luteolin-7-O-glucoside(Cynaroside)	Flavones	5373/11/5	526000	756000	1830000	1380000	1910000	2520000	1230000	677000	1370000	1550000	1210000	1430000	C03951	ko00944
kz001571	Negative	[M-H]-	463.089	301.03	464.095	C21H20O12	6-Hydroxyluteolin 5-glucoside	Flavones	-	504000	869000	2000000	2930000	2740000	2620000	1410000	1480000	1750000	1650000	1900000	2170000	--	--
kz003687	Positive	[M-H]-	481.098	319.045	480.09	C21H20O13	Myricetin-3-O-glucoside	Flavones	19833-12-6	231000	350000	432000	2250000	2210000	2340000	861000	917000	1340000	1230000	1260000	1380000	--	--
kz001907	Negative	[M-H]-	433.115	271.06	434.121	C21H22O10	Butin-O-glucoside	Flavones	-	142000	146000	334000	254000	260000	226000	131000	137000	138000	171000	205000	187000	--	--
kz002673	Negative	[M-H]-	449.11	287.057	450.116	C21H22O11	Eriodictyol-O-glucoside	Flavones	-	2620000	1530000	1620000	2620000	2030000	2600000	2530000	2560000	2530000	1800000	2380000	2570000	--	--
kz002974	Positive	[M+H]+	447.129	285.08	446.121	C22H22O10	Acacetin-7-O-galactoside	Flavones	-	12300	6500	18900	33500	33000	16300	10300	20200	14700	8360	11600	13700	--	--
kz000800	Negative	[M-H]-	461.109	299.1	462.116	C22H22O11	Chrysoeriol-5-O-hexoside	Flavones	-	426000	679000	1950000	2720000	1990000	2600000	647000	864000	908000	1250000	1550000	1630000	--	--
kz002593	Negative	[M-H]-	461.109	341.065	462.116	C22H22O11	Isoscoparin	Flavones	20013-23-4	3710000	2860000	2790000	1100000	850000	1170000	898000	797000	744000	1330000	1410000	1810000	C05990	--
kz002977	Positive	[M+H]+	463.123	301.07	462.116	C22H22O11	Diosmetin-7-O-galactoside	Flavones	-	3100000	1760000	2460000	1200000	894000	1040000	489000	627000	706000	1440000	1530000	1500000	--	--
km1211	Positive	[M+H]+	463.2	301.1	462.2	C22H22O11	Chrysoeriol 7-O-hexoside	Flavones	-	16900000	9580000	12400000	6120000	4600000	6140000	2550000	3070000	3660000	7180000	7360000	7200000	--	--
kz000126	Positive	[M+H]+	479.3	317.1	478.111	C22H22O12	Selgin 7-O-hexoside	Flavones	-	291000	288000	787000	797000	741000	782000	99500	154000	225000	427000	534000	440000	--	--
kz003109	Negative	[M-H]-	477.104	314.046	478.111	C22H22O12	Mearnsitrin	Flavones	30484-88-9	57100	75100	85000	90800	73000	111000	29000	51400	29400	49300	44900	51400	--	--
kz002656	Negative	[M-H]-	493.099	331.046	494.106	C22H22O13	Mearnsetin-3-O-glucoside	Flavones	-	2310000	2220000	1050000	1190000	1090000	1140000	668000	801000	256000	919000	1090000	1200000	--	--
kz002207	Positive	[M+H]+	495.113	333.068	494.106	C22H22O13	Laricitrin-O-glucoside	Flavones	-	1220000	1270000	717000	671000	875000	794000	573000	800000	813000	844000	761000	773000	--	--
kz005221	Positive	[M+H]+	477.142	315.096	476.132	C23H24O11	Dihydroxy-dimethoxyflavone-O-glucoside	Flavones	-	14400	16200	15200	10800	13600	10300	199000	263000	326000	84400	103000	91200	--	--
kz000806	Negative	[M-H]-	491.119	329.1	492.127	C23H24O12	Tricin 5-O-Glucoside	Flavones	32769-00-9	238000	198000	72400	167000	179000	130000	104000	83800	131000	90100	142000	135000	--	--
km1514	Positive	[M+H]+	493.1	331	492.1	C23H24O12	Tricin 7-O-hexoside	Flavones	-	91200	119000	124000	26900	69700	43900	100	100	100	50900	42400	76600	--	--
kz000140	Positive	[M+H]+	493.134	331.08	492.127	C23H24O12	Tricin 4'-O-glucoside	Flavones	-	225000	377000	420000	2200000	1580000	1710000	17700	37500	58400	898000	808000	883000	--	--
kz000129	Negative	[M-H]-	491.1	287.1	492.127	C23H24O12	Acetyl-eriodictyol O-hexoside	Flavones	-	621000	506000	366000	64600	62900	61300	679000	720000	756000	325000	441000	413000	--	--
kz000809	Negative	[M-H]-	503.119	341.1	504.127	C24H24O12	Chrysoeriol-O-acetylhexoside	Flavones	-	4830000	7610000	5900000	6670000	8080000	5470000	5560000	8130000	7590000	4590000	7140000	6730000	--	--
kz002674	Positive	[M+H]+	505.123	257.08	504.127	C24H24O12	Dihydrochrysin-O-malonylglucoside	Flavones	-	19700	71100	17300	85800	75500	82700	192000	113000	115000	94900	92200	88700	--	--
kz000135	Positive	[M+H]+	565	317	564.112	C25H24O15	Selgin O-malonylhexoside	Flavones	-	6550000	8800000	6990000	7810000	6350000	6950000	2530000	5730000	3790000	6720000	6770000	6610000	--	--
kz003812	Positive	[M+H]+	565.118	317.076	564.112	C25H24O15	Isorhamnetin O-malonylglucoside	Flavones	-	1160000	1490000	1180000	1290000	1200000	1220000	426000	909000	653000	1270000	1100000	1220000	--	--
kz005224	Positive	[M+H]+	565.12	317.072	564.112	C25H24O15	Tamarixetin-malonylhexoside	Flavones	-	4190000	4600000	4200000	14700000	16700000	12200000	1180000	2700000	1680000	7910000	8320000	7630000	--	--
km0450	Positive	[M+H]+	579.2	271	578.164	C27H30O14	Apigenin 7-O-neohesperidoside (Rhoifolin)	Flavones	17306-46-6	1250000	639000	1170000	74800	70500	65500	1010000	752000	714000	753000	682000	629000	C12627	ko00944
kz000822	Positive	[M+H]+	579.171	271.01	578.164	C27H30O14	Apigenin 7-rutinoside(Isorhoifolin)	Flavones	552-57-8	206000	101000	70200	41100	34300	47800	1020000	839000	1270000	668000	661000	613000	--	--
kz005225	Positive	[M+H]+	595.166	449.1	594.158	C27H30O15	Luteolin 7-O-neohesperidoside(Lonicerin)	Flavones	25694-72-8	416000	769000	2590000	1950000	2600000	2260000	1620000	1300000	1750000	1860000	1860000	1970000	C12630	ko00944
kz002990	Positive	[M+H]+	595.166	449.1	594.158	C27H30O15	Luteolin-7-O-rutinoside	Flavones	3563-98-2	230000	554000	1340000	1760000	2350000	1710000	1250000	964000	1400000	1390000	1300000	1360000	--	--
kz000830	Negative	[M-H]-	607.167	299	608.174	C28H32O15	Chrysoeriol-7-O-rutinoside	Flavones	-	306000	202000	596000	1400000	1490000	3060000	2490000	3490000	2540000	1280000	1530000	1500000	--	--
kz000831	Positive	[M+H]+	609.181	301	608.174	C28H32O15	Diosmin	Flavones	520-27-4	1950000	1350000	2090000	6670000	8310000	13300000	8170000	11000000	12400000	8400000	7520000	8200000	C10039	--
kz005226	Positive	[M+H]+	609.181	463.124	608.174	C28H32O15	Neodiosmin (Diosmetin-7-O-Neohesperidoside)	Flavones	38665-01-9	872000	562000	899000	2870000	3550000	6080000	3320000	5470000	5560000	3250000	3440000	4020000	--	--
kz002586	Positive	[M+H]+	625.177	463.123	624.169	C28H32O16	Isochrysoeriol O-dihexoside	Flavones	-	136000	77700	57200	19300	23900	22800	23700	27600	33500	46300	49200	46200	--	--
kz000145	Positive	[M+H]+	269.088	137.045	268.074	C16H12O4	Formononetin	Flavones	-	284000	463000	450000	1230000	1410000	1330000	628000	833000	831000	830000	778000	939000	--	--
kz002653	Positive	[M+H]+	333.06	153.018	332.053	C16H12O8	Mearnsetin	Flavones	16805-10-0	332000	135000	179000	100	100	100	60000	64400	88700	90300	79300	66500	--	--
kz005208	Positive	[M+H]+	315.093	282.055	314.079	C17H14O6	Dihydroxy-dimethoxyflavone	Flavones	-	5480	5200	14800	58000	24800	36500	11400	25100	23600	20800	19600	22500	--	--
kz005210	Positive	[M+H]+	331.12	313.11	330.11	C18H18O6	3-Hydroxy-4',5,7-Trimethoxyflavanone	Flavones	76792-94-4	128000	151000	73400	112000	116000	83800	152000	139000	88900	123000	118000	114000	--	--
kz004697	Negative	[M-H]-	465.125	303.061	466.111	C21H22O12	Taxifolin-3'-O-β-D-glucoside	Flavones	-	2180000	2510000	8810000	11600000	10900000	11200000	5100000	7130000	6100000	6070000	7550000	8390000	--	--
kz005216	Positive	[M+H]+	403.139	373.096	402.131	C21H22O8	Nobiletin	Flavones	478-01-3	586000	393000	527000	354000	263000	244000	771000	431000	180000	409000	413000	418000	C10112	--
kz004771	Negative	[M-H]-	451.124	289.072	452.132	C21H24O11	Epicatechin glucoside	Flavones	-	2810000	2200000	1980000	1360000	1100000	1470000	1240000	1120000	1750000	1600000	2030000	2010000	--	--
kz000796	Negative	[M-H]-	459.093	255.2	460.101	C22H20O11	Acacetin-O-glucuronic acid	Flavones	-	72800	70300	67800	148000	135000	158000	219000	215000	251000	88000	148000	132000	--	--
kz000812	Negative	[M-H]-	521.094	329.2	522.101	C23H22O14	Tricin O-saccharic acid	Flavones	-	788000	1020000	896000	1060000	697000	934000	1020000	1140000	1330000	955000	1060000	840000	--	--
km1145	Negative	[M-H]-	487.1	163	488.1	C24H24O11	Acacetin O-acetyl hexoside	Flavones	-	78800	152000	153000	212000	214000	253000	211000	225000	307000	179000	188000	188000	--	--
kz000142	Negative	[M-H]-	535.114	331.051	536.117	C24H24O14	Laricitrin-O-acetylhexoside	Flavones	-	1800000	1040000	1870000	886000	1300000	861000	2040000	5420000	1790000	1540000	862000	1020000	--	--
kz001913	Positive	[M+H]+	577.147	329.1	576.148	C27H28O14	Monohydroxy-trimethoxyflavone-O-malonylglucoside	Flavones	-	51800	64600	42100	51100	59000	49400	34100	64300	46100	48800	41300	48600	--	--
kz000840	Positive	[M+H]+	639.156	477	638.148	C28H30O17	Chrysoeriol-O-glucuronic acid-O-hexoside	Flavones	-	585000	347000	854000	360000	425000	428000	723000	701000	446000	563000	516000	584000	--	--
kz000137	Negative	[M-H]-	641.1	285.3	642.158	C31H30O15	Luteolin-O-eudesmic acid-O-hexoside	Flavones	-	110000	57500	62700	225000	161000	156000	19600	21800	19200	96700	99200	102000	--	--
kz005229	Negative	[M-H]-	741.23	579.18	742.232	C33H42O19	Narirutin 4'-glucoside	Flavones	-	39800	87800	251000	231000	297000	221000	100	100	100	81900	132000	129000	--	--
kz000138	Positive	[M+H]+	775.1	612.9	774.222	C33H42O21	Eriodictiol 6-C-hexoside 8-C-hexoside-O-hexoside	Flavones	-	11200	8320	19100	33800	40400	34100	10400	7020	13200	21300	22400	18300	--	--
kz003107	Positive	[M+H]+	435.091	303.066	434.085	C20H18O11	Reynoutrin	Flavonols	549-32-6	929000	816000	1720000	2690000	1860000	2320000	2670000	3000000	2910000	2060000	2160000	2110000	--	--
kz005079	Positive	[M+H]+	449.106	287.056	448.101	C21H20O11	Kaempferol-4'-O-β-D-glucopyranoside	Flavonols	-	299000	889000	1670000	3550000	2400000	2860000	948000	1030000	1550000	1750000	1770000	1640000	--	--
kz002979	Positive	[M+H]+	463.123	301.078	462.116	C22H22O11	6-C-Methylkaempferol 3-glucoside	Flavonols	-	12800000	8940000	11500000	6140000	4210000	6110000	2770000	2980000	3320000	7620000	7240000	7210000	--	--
kz002982	Positive	[M+H]+	479.118	317.073	478.111	C22H22O12	6-methoxykaempferol-3-O-glucoside	Flavonols	63422-27-5	18000000	23300000	13600000	27600000	25700000	25500000	5540000	9570000	8450000	17900000	17000000	15700000	--	--
kz002818	Positive	[M+H]+	479.118	347.07	478.111	C22H22O12	Limocitrin-O-arabinoside	Flavonols	-	18900	18900	8860	100	100	100	30500	86300	59800	25000	23800	28200	--	--
kz002820	Positive	[M+H]+	509.128	347.07	508.122	C23H24O13	Limocitrin 7-glucoside	Flavonols	-	89700	58200	22400	51300	58900	54400	49100	51500	28400	45900	54700	33500	--	--
kz000132	Positive	[M+H]+	509.3	347.2	508.122	C23H24O13	Syringetin 7-O-hexoside	Flavonols	-	12300000	14300000	5430000	7430000	10000000	7330000	1800000	4610000	2780000	7890000	7690000	7180000	--	--
km1482	Positive	[M+H]+	509.2	347.1	508.2	C23H24O13	Syringetin 5-O-hexoside	Flavonols	-	13900000	14300000	5970000	7210000	9850000	7590000	1680000	4880000	2970000	7560000	8140000	7980000	--	--
kz002821	Positive	[M+H]+	509.129	347.07	508.122	C23H24O13	Limocitrin 3-glucoside	Flavonols	-	148000	476000	74300	409000	308000	322000	100	100	100	208000	189000	203000	--	--
kz003691	Positive	[M+H]+	595.161	287.054	594.158	C27H30O15	Kaempferol-3-O-neohesperidoside	Flavonols	32602-81-6	451000	844000	2710000	2930000	3360000	2820000	1750000	1560000	2230000	2560000	2000000	2510000	--	--
kz004671	Positive	[M+H]+	611.153	287.055	610.153	C27H30O16	Kaempferol-O-glucoside-O-glucoside	Flavonols	-	186000	191000	621000	1020000	1750000	1220000	1030000	441000	846000	682000	572000	630000	--	--
kz003693	Positive	[M+H]+	611.161	303.048	610.153	C27H30O16	Quercetin-3-O-(2-O-α-L-rhamnopyranosyl)-β-D-galactopyranoside	Flavonols	-	91800	86400	118000	202000	214000	223000	248000	217000	187000	175000	197000	148000	--	--
kz003207	Positive	[M+H]+	625.17	317.075	624.169	C28H32O16	Isorhamnetin-3-O-rutinoside (Narcissin)	Flavonols	604-80-8	1340000	1360000	3240000	3360000	3820000	3640000	589000	693000	765000	2080000	2180000	1990000	--	--
kz001380	Positive	[M+H]+	757.218	303.051	756.211	C33H40O20	Quercetin-O-rutinoside-O-rhamnoside	Flavonols	-	350000	871000	2090000	2190000	2760000	2620000	824000	973000	650000	1850000	1990000	2020000	--	--
kz001379	Positive	[M+H]+	641.342	479.119	640.164	C28H32O17	isorhamnetin-O-glucoside-O-glucoside	Flavonols	-	49900	47500	103000	121000	221000	122000	41600	43600	33400	81300	57000	70900	--	--
kz002823	Positive	[M+H]+	671.18	347.07	670.175	C29H34O18	Limocitrin 3-sophoroside	Flavonols	-	56300	116000	22500	76600	108000	122000	109000	187000	103000	86700	74900	117000	--	--
kz000864	Negative	[M-H]-	285.04	151	286.048	C15H10O6	Kaempferol	Flavonols	520-18-3	17500	18700	17600	9540	14300	8290	14300	19400	14600	13700	17400	18000	C05903	ko00941,ko00944,ko01100,ko01110
kz000865	Negative	[M-H]-	301.035	211.4	302.043	C15H10O7	Herbacetin	Flavonols	527-95-7	3030	5250	10900	8190	12200	9050	6030	6470	4270	6060	10200	7130	--	--
km0814	Negative	[M-H]-	301	151	302.043	C15H10O7	Morin	Flavonols	6472-38-4	520000	1120000	2390000	2780000	3690000	1910000	1880000	1950000	1300000	1640000	2060000	1940000	C10105	--
kz000866	Positive	[M+H]+	303.05	137.02	302.043	C15H10O7	Quercetin	Flavonols	117-39-5	124000	241000	305000	428000	436000	440000	279000	235000	269000	251000	340000	197000	C00389	ko00941,ko00944,ko01100,ko01110
km0454	Negative	[M-H]-	287.1	259	288.063	C15H12O6	Aromadedrin (Dihydrokaempferol)	Flavonols	480-20-6	31400	81900	44800	13300	31100	41400	80600	124000	34200	45100	58500	58300	C00974	ko00941,ko01100,ko01110
kz001948	Negative	[M-H]-	315.051	271.019	316.058	C16H12O7	Quercetin-3-O-methyl ether	Flavonols	1486-70-0	18200	20400	26100	80400	75300	79700	58500	74900	76200	51500	58700	65000	C04443	ko00944
kz000867	Negative	[M-H]-	315.051	151	316.058	C16H12O7	Isorhamnetin	Flavonols	480-19-3	67500	64700	29600	40000	32800	31300	40700	85400	45000	47200	52000	52600	C10084	--
kz002233	Positive	[M+H]+	303.087	229.083	302.079	C16H14O6	Dihydrokaempferide	Flavonols	137225-59-3	100	100	100	100	100	100	5980000	8660000	9460000	2860000	4160000	4760000	--	--
km1269	Negative	[M-H]-	329.1	229.1	330.1	C17H14O7	Di-O-methylquercetin	Flavonols	-	122000	127000	112000	151000	130000	139000	39000	49800	55700	99700	117000	118000	--	--
kz000881	Positive	[M+H]+	435.092	303	434.085	C20H18O11	Avicularin	Flavonols	572-30-5	872000	871000	1820000	2740000	2070000	2300000	2500000	2960000	3040000	2080000	2230000	2060000	--	--
kz001690	Positive	[M+H]+	373.128	211.024	372.121	C20H20O7	3,4',5,6,7-Pentamethoxyflavone	Flavonols	4472-73-5	100	100	100	4830	2560	2210	6720	17000	35000	7800	12000	15500	--	--
kz005232	Positive	[M+H]+	373.128	343	372.121	C20H20O7	Tangeretin	Flavonols	481-53-8	261000	190000	241000	163000	109000	100000	430000	284000	102000	219000	203000	209000	C10190	--
kz000878	Negative	[M-H]-	431.098	285	432.106	C21H20O10	Kaempferol-3-O-rhamnoside (Afzelin)(Kaempferin)	Flavonols	482-39-3	100	100	100	100	100	100	856000	871000	1150000	368000	402000	458000	C16911	ko00944
km0246	Negative	[M-H]-	447	285	448.101	C21H20O11	Kaempferol 3-O-galactoside (Trifolin)	Flavonols	23627-87-4	818000	773000	359000	252000	248000	237000	239000	310000	378000	356000	400000	264000	C12626	ko00944
km0015	Negative	[M-H]-	447.1	285	448.101	C21H20O11	Kaempferol 3-O-glucoside (Astragalin)	Flavonols	480-10-4	1230000	1420000	7300000	5390000	6620000	5770000	4210000	4060000	5800000	3600000	4340000	4280000	C12249	ko00944,ko01110
km0185	Negative	[M-H]-	447	300	448	C21H20O11	Quercetin 3-O-a-L-rhamnoside (Quercitrin)	Flavonols	522-12-3	5430	2920	3030	100	100	100	1850000	2140000	2290000	1010000	1160000	971000	C01750	ko00944
kz002827	Positive	[M+H]+	449.106	317.06	448.101	C21H20O11	Isorhamnetin-3-O-arabinoside	Flavonols	-	1340000	1540000	945000	978000	790000	889000	776000	2230000	1380000	1200000	1130000	1150000	--	--
km0818	Positive	[M+H]+	465.1	319	464.096	C21H20O12	Myricetin 3-O-rhamnoside (Myricitrin)	Flavonols	17912-87-7	100	100	100	100	100	100	794000	910000	1080000	238000	275000	288000	C10108	--
kz002214	Positive	[M+H]+	465.102	303.061	464.095	C21H20O12	isohyperoside	Flavonols	35589-21-0	5220000	8100000	23500000	32100000	29300000	27600000	10900000	13600000	13300000	20600000	19900000	18800000	--	--
kz000889	Negative	[M-H]-	463.088	301	464.095	C21H20O12	Spiraeoside	Flavonols	20229-56-5	618000	972000	2240000	2920000	2560000	2940000	1310000	1600000	1150000	1860000	1940000	1990000	--	--
km0093	Negative	[M-H]-	463.1	300	464.096	C21H20O12	Quercetin 3-O-galactoside (Hyperin)	Flavonols	482-36-0	809000	939000	2770000	3270000	3760000	3530000	1500000	2100000	1770000	2500000	2890000	2300000	C10073	--
km0931	Negative	[M-H]-	463	301	464.096	C21H20O12	Quercetin 3-O-glucoside (Isotrifoliin)	Flavonols	21637-25-2	518000	537000	1370000	1810000	1560000	1570000	792000	947000	1150000	1120000	1360000	1410000	C05623	ko00944,ko01100,ko01110
kz000892	Positive	[M+H]+	465.103	303.1	464.095	C21H20O12	6-Hydroxykaempferol-7-O-glucoside	Flavonols	-	2990000	4440000	13300000	20600000	17900000	18800000	6280000	7560000	7650000	11800000	12100000	11600000	--	--
km0174	Positive	[M+H]+	481.1	318.8	480.09	C21H20O13	Myricetin 3-O-galactoside	Flavonols	15648-86-9	244000	405000	573000	2550000	2170000	2140000	1010000	811000	1300000	1170000	1290000	1210000	--	--
kz003540	Negative	[M-H]-	449.109	287.056	450.116	C21H22O11	Dihydrokaempferol-7-O-glucoside	Flavonols	-	2550000	1420000	1730000	2630000	2160000	2910000	2860000	3100000	2170000	2190000	2360000	2040000	--	--
kz002213	Positive	[M+H]+	463.123	317.07	462.116	C22H22O11	Azalein (Azaleatin-3-O-rhamnoside)	Flavonols	29028-02-2	97400	83800	190000	168000	222000	190000	35700	44300	49000	101000	129000	122000	--	--
kz002828	Positive	[M+H]+	463.122	317.06	462.116	C22H22O11	Isorhamnetin-3-O-rhamnoside	Flavonols	-	10800	12800	40300	49300	43000	38500	11200	12500	10300	22400	24300	25300	--	--
kz001587	Positive	[M+H]+	479.118	317.061	478.111	C22H22O12	Tamarixin	Flavonols	-	357000	460000	416000	531000	636000	353000	213000	207000	280000	537000	281000	307000	--	--
km1307	Positive	[M+H]+	479.2	317.2	478.2	C22H22O12	Isorhamnetin 5-O-hexoside	Flavonols	-	2800000	2380000	4070000	5690000	8540000	5790000	1260000	1220000	1760000	4230000	3310000	3390000	--	--
kz000147	Positive	[M+H]+	479	317.1	478.111	C22H22O12	Methylquercetin O-hexoside	Flavonols	-	1920000	1850000	4090000	5910000	6530000	4620000	901000	937000	1590000	2420000	2420000	3710000	--	--
kz002829	Positive	[M+H]+	479.118	317.06	478.111	C22H22O12	Isorhamnetin-7-O-glucoside	Flavonols	-	1400000	1960000	1060000	1930000	1780000	1640000	360000	624000	539000	1080000	1140000	996000	--	--
kz004170	Positive	[M+H]+	479.118	317.065	478.111	C22H22O12	Rhamnetin 3-O-β-D-Glucoside	Flavonols	27875-34-9	1360000	1990000	1010000	1800000	1610000	1560000	357000	630000	520000	953000	1070000	1070000	--	--
kz005088	Positive	[M+H]+	479.118	317.06	478.111	C22H22O12	Tricetin?4'-methyl?ether-3'-O-β-D-glucoside	Flavonols	-	1250000	1860000	1160000	1980000	1860000	1700000	347000	641000	502000	1010000	1110000	985000	--	--
kz004169	Positive	[M+H]+	479.118	317.062	478.111	C22H22O12	Isorhamnetin 3-O-β-D-Glucoside	Flavonols	5041-82-7	391000	407000	364000	1620000	1560000	1900000	105000	172000	223000	904000	735000	855000	--	--
kz002678	Negative	[M-H]-	505.101	300.033	506.106	C23H22O13	Quercetin-3-O-(6''-O-acetyl)-galactoside	Flavonols	-	1190000	965000	869000	1360000	1180000	1310000	990000	1320000	1720000	1140000	776000	1230000	--	--
kz000896	Negative	[M-H]-	505.099	301.2	506.106	C23H22O13	Quercetin-O-acetylhexoside	Flavonols	-	1220000	1590000	1540000	2180000	2360000	1890000	1840000	2930000	2340000	1540000	1920000	1820000	--	--
kz000897	Positive	[M+H]+	509.1	347.2	508.122	C23H24O13	Syringetin 3-O-hexoside	Flavonols	-	99000	72800	28000	38400	42100	39100	29300	28500	18600	52400	45600	39600	--	--
kz002995	Positive	[M+H]+	551.103	303.051	550.096	C24H22O15	Quercetin-7-O-(6'-O-malonyl)-β-D-glucoside	Flavonols	-	2210000	2290000	1510000	2610000	2310000	1910000	2130000	3340000	2480000	2280000	1990000	2020000	--	--
kz002682	Negative	[M-H]-	549.091	505.109	550.096	C24H22O15	Quercetin-3-O-(6''-O-malonyl)-galactoside	Flavonols	-	15100000	16400000	15200000	19900000	18000000	18100000	17700000	26000000	24000000	18000000	19300000	19400000	--	--
kz003844	Negative	[M-H]-	549.12	345.06	550.132	C25H26O14	Limocitrin-O-Acetyl-O-Hexoside	Flavonols	-	917000	2010000	959000	4120000	3810000	3760000	494000	1440000	702000	1750000	2320000	2250000	--	--
kz005041	Positive	[M+H]+	597.145	303.043	596.138	C26H28O16	Quercetin-3-O-β-D-apiofuranosyl-(1→2)-β-D-galactoside	Flavonols	-	433000	599000	2420000	2260000	2290000	2220000	868000	1090000	1090000	1570000	1570000	1650000	--	--
kz003539	Positive	[M+H]+	597.145	303.049	596.138	C26H28O16	Quercetin-3-O-β-D-xylopyranosyl-(1→2)-β-D-galactopyranoside	Flavonols	-	307000	553000	1820000	2010000	2150000	1940000	733000	905000	920000	1220000	1240000	1160000	--	--
kz003755	Positive	[M+H]+	597.145	303.05	596.138	C26H28O16	Quercetin-3-sambubioside	Flavonols	83048-35-5	326000	471000	1950000	1890000	2160000	2220000	703000	982000	804000	1470000	1320000	1270000	--	--
kz000903	Positive	[M+H]+	579.171	287.1	578.164	C27H30O14	Kaempferol-3,7-O-dirhamnoside(Kaempferitrin)	Flavonols	482-38-2	138000	220000	501000	676000	972000	364000	507000	409000	727000	550000	427000	423000	C16981	--
kz002833	Positive	[M+H]+	595.163	303.04	594.158	C27H30O15	Quercetin-O-rhamnoside-O-rhamnoside	Flavonols	-	8860	19900	39300	46900	94900	63400	7310	6540	11600	25800	24200	38600	--	--
km0687	Negative	[M-H]-	593.2	285	594.159	C27H30O15	Kaempferol 3-O-robinobioside (Biorobin)	Flavonols	17297-56-2	55800	102000	374000	242000	329000	321000	136000	142000	174000	191000	200000	203000	--	--
kz000905	Negative	[M-H]-	593.151	285	594.158	C27H30O15	Kaempferol-3-O-rutinoside(Nicotiflorin)	Flavonols	17650-84-9	43000	115000	323000	274000	277000	301000	155000	152000	147000	205000	187000	233000	C21833	ko00944,ko01110
kz000911	Positive	[M+H]+	611.161	303.1	610.153	C27H30O16	Quercetin-7-O-rutinoside	Flavonols	147714-62-3	4630000	6340000	13000000	13800000	14700000	13600000	6860000	6750000	6340000	11200000	10700000	9810000	--	--
kz004173	Positive	[M+H]+	611.161	303.049	610.153	C27H30O16	Quercetin 3-O-β-D-neohesperidoside	Flavonols	117611-67-3	4800000	7240000	13400000	14400000	14700000	14700000	7230000	6490000	7550000	11200000	11500000	11000000	--	--
kz000908	Negative	[M-H]-	609.146	300	610.153	C27H30O16	Quercetin-3-O-robinobioside	Flavonols	52525-35-6	341000	433000	640000	926000	911000	885000	453000	513000	427000	461000	746000	657000	--	--
kz000909	Negative	[M-H]-	609.146	301	610.153	C27H30O16	Quercetin-3-O-rutinoside (Rutin)	Flavonols	153-18-4	386000	489000	861000	1100000	878000	889000	442000	402000	408000	569000	533000	668000	C05625	ko00944,ko01100,ko01110
kz000914	Positive	[M+H]+	627.156	303.1	626.148	C27H30O17	6-Hydroxykaempferol-3,6-O-Diglucoside	Flavonols	-	125000	198000	1550000	1110000	1050000	999000	614000	468000	488000	647000	549000	683000	--	--
kz002996	Positive	[M+H]+	627.156	465.1	626.148	C27H30O17	Quercetin-3,7-O-β-D-diglucoside	Flavonols	-	19100	26800	204000	474000	326000	375000	33500	80400	58500	139000	162000	147000	--	--
kz005042	Positive	[M+H]+	627.156	303.043	626.148	C27H30O17	Quercetin-3-O-β-D-galactoside-7-O-β-D-glucoside	Flavonols	56782-99-1	162000	267000	2360000	3560000	3040000	3140000	537000	676000	477000	1470000	1420000	1320000	--	--
kz002787	Positive	[M+H]+	625.18	317.06	624.169	C28H32O16	methylquercetin glu-rha	Flavonols	-	1330000	1140000	3250000	3450000	3310000	3130000	603000	657000	666000	2050000	2190000	1980000	--	--
kz002683	Negative	[M-H]-	651.159	489.118	652.164	C29H32O17	Kaempferol-3-O-β-glucosyl(1→2)(6'-O-acetyl)-β-D-galactoside	Flavonols	-	118000	218000	123000	417000	387000	348000	98400	179000	166000	185000	201000	253000	--	--
kz000916	Positive	[M+H]+	653.171	347.1	652.164	C29H32O17	Limocitrin-3-O-(3-hydroxy-3-methylglutarate)-glucoside	Flavonols	-	100	100	100	100	100	100	260000	551000	305000	132000	126000	126000	--	--
kz000904	Negative	[M-H]-	593.13	285	594.137	C30H26O13	Tiliroside	Flavonols	20316-62-5	305000	197000	114000	171000	178000	158000	457000	443000	474000	206000	270000	269000	C17140	--
kz000918	Positive	[M+H]+	713.156	465.1	712.149	C30H32O20	Quercetin-5-O-malonylhexosyl-hexoside	Flavonols	-	70000	52300	35400	159000	147000	116000	102000	113000	83700	90300	69500	113000	--	--
kz000917	Positive	[M+H]+	713.156	465.2	712.149	C30H32O20	Quercetin-7-O-malonylhexosyl-hexoside	Flavonols	-	290000	533000	280000	1460000	1310000	1210000	900000	1020000	910000	782000	853000	802000	--	--
kz003209	Positive	[M+H]+	757.219	739.208	756.211	C33H40O20	Kaempferol-3-O-neohesperidoside-7-glucoside	Flavonols	-	372000	277000	185000	40600	78900	77500	41800	32800	40700	127000	116000	133000	--	--
kz003208	Positive	[M+H]+	757.219	739.208	756.211	C33H40O20	Kaempferol-3-O-rutinoside-7-glucoside	Flavonols	-	30100	35900	47800	57100	68000	50400	48000	47900	45600	30400	20400	23200	--	--
kz002769	Positive	[M+H]+	773.21	465.1	772.206	C33H40O21	Quercetin-glucoside-glucoside-rhamnoside	Flavonols	-	141000	267000	705000	878000	1100000	830000	535000	442000	455000	581000	506000	653000	--	--
km0548	Negative	[M-H]-	303.1	125	304.058	C15H12O7	Dihydroquercetin (Taxifolin)	Flavonols	480-18-2	572000	2990000	564000	114000	649000	967000	3140000	3430000	551000	1210000	1420000	1300000	C01617	ko00941,ko01100,ko01110
km0546	Positive	[M+H]+	321.1	303	320.053	C15H12O8	Dihydromyricetin	Flavonols	27200-12-0	100	100	100	100	100	100	61600	153000	140000	40000	38100	56100	C02906	ko00941,ko01110
kz000875	Negative	[M-H]-	345.062	330	346.069	C17H14O8	Syringetin	Flavonols	4423-37-4	183000	115000	57400	77200	67300	73800	388000	1280000	996000	301000	323000	340000	C11620	ko00944
km0936	Negative	[M-H]-	477.1	301	478.36	C21H18O13	Quercetin 7-O-β-D-Glucuronide	Flavonols	-	12600	3290000	47900	27100	26800	28500	100	100	100	396000	365000	421000	--	--
km0997	Positive	[M+H]+	347.3	285	346.251	C22H34O3	Troxerutin (Trihydroxyethyl rutin)	Flavonols	7085-55-4	306000	299000	334000	298000	285000	148000	278000	279000	261000	304000	308000	290000	--	--
kz000895	Negative	[M-H]-	503.083	459.1	504.09	C23H20O13	Kaempferol-3-O-β-(2''-O-acetyl-β-D-glucuronide)	Flavonols	-	258000	622000	74700	2740000	3350000	3320000	225000	191000	125000	1690000	1690000	1370000	--	--
kz002604	Negative	[M-H]-	489.104	285.039	490.111	C23H22O12	Kaempferol-3-O-(6''-acetyl)-glucoside	Flavonols	-	478000	342000	636000	420000	484000	524000	1850000	2700000	1870000	1200000	1580000	1300000	--	--
kz002680	Negative	[M-H]-	533.096	489.111	534.101	C24H22O14	Kaempferol-3-O-(6''-malonyl)-galactoside	Flavonols	-	7120000	6220000	7440000	5510000	6420000	5720000	22000000	27800000	35800000	13200000	13400000	13900000	--	--
kz002838	Positive	[M+H]+	697.159	449.1	696.154	C30H32O19	Kaempferol-O-Hexoside-O-malonyl-O-Hexoside	Flavonols	-	57900	58600	87900	74000	70200	62500	65000	90700	119000	73500	70800	65600	--	--
kz003845	Positive	[M+H]+	727.17	565.12	726.164	C31H34O20	Isorhamnetin-O-malonyl-O-Hexoside-O-Hexoside	Flavonols	-	31400	15800	12100	38900	61700	29000	100	100	100	22500	34000	28800	--	--
kz005234	Positive	[M+H]+	725.229	419.1	724.221	C33H40O18	Natsudaidain 3-O-(3-hydroxy-3-methylglutarate)-glucoside)	Flavonols	-	3040	6060	7770	10200	5460	6790	6730	12500	17000	7640	6820	6600	--	--
kz000125	Positive	[M+H]+	477.1	297.2	476.132	C23H24O11	O-methylChrysoeriol 8-C-hexoside	Flavonoid carbonoside	-	28700	45800	4720	20400	12900	29900	377000	437000	506000	138000	152000	162000	--	--
kz000828	Positive	[M+H]+	595.166	457.2	594.158	C27H30O15	Apigenin 6,8-C-diglucoside	Flavonoid carbonoside	23666-13-9	5100000	4190000	4500000	2170000	1940000	1960000	999000	940000	1390000	3370000	3290000	3040000	--	--
kz000832	Positive	[M+H]+	611.161	593.2	610.153	C27H30O16	Luteolin-6,8-di-C-glucoside	Flavonoid carbonoside	29428-58-8	650000	674000	575000	1780000	1460000	1680000	1760000	1350000	1360000	1350000	1240000	1270000	--	--
kz002597	Positive	[M+H]+	611.159	593.153	610.153	C27H30O16	Kaempferol-C-glucoside-C-glucoside	Flavonoid carbonoside	-	336000	264000	415000	887000	643000	755000	1670000	1440000	1570000	971000	959000	1010000	--	--
kz002596	Positive	[M+H]+	611.161	449.112	610.153	C27H30O16	Kaempferol-C-glucoside-O-glucoside	Flavonoid carbonoside	-	1170000	1060000	1260000	3510000	2640000	2550000	1460000	1520000	1390000	1770000	1910000	1890000	--	--
kz002598	Positive	[M+H]+	625.176	463.13	624.169	C28H32O16	Chrysoeriol-C-glucoside-O-glucoside	Flavonoid carbonoside	-	454000	310000	297000	185000	118000	191000	217000	148000	170000	242000	263000	242000	--	--
kz000858	Positive	[M+H]+	773.214	593	772.206	C33H40O21	Luteolin-6-C-hexoside 8-C-hexosyl-O-hexoside	Flavonoid carbonoside	-	11900	15500	27200	34600	27800	30800	38100	29400	30300	27100	22700	24400	--	--
kz002602	Positive	[M+H]+	773.216	611.168	772.206	C33H40O21	Kaempferol-C-glucoside-C-glucoside-O-glucoside	Flavonoid carbonoside	-	71500	105000	157000	365000	322000	336000	139000	142000	134000	185000	208000	172000	--	--
kz000122	Positive	[M+H]+	417.2	297.1	416.111	C21H20O9	Chrysin 8-C-glucoside	Flavonoid carbonoside	160880-89-7	702000	1160000	386000	374000	270000	284000	710000	637000	942000	686000	594000	622000	--	--
kz000123	Positive	[M+H]+	419.1	383.1	418.126	C21H22O9	O-methylnaringenin C-pentoside	Flavonoid carbonoside	-	158000	180000	180000	86200	171000	103000	215000	160000	162000	95200	207000	145000	--	--
kz000835	Positive	[M+H]+	625.14	505.09	624.133	C27H28O17	Luteolin-6-C-2-glucuronylglucoside	Flavonoid carbonoside	-	17500	11300	14200	6630	6310	9130	8910	7990	13200	10500	17000	14700	--	--
kz002603	Positive	[M+H]+	787.229	625.169	786.222	C34H42O21	Chrysoeriol 6-C-hexoside 8-C-hexoside-O-hexoside	Flavonoid carbonoside	-	32000	20400	16100	9780	4600	8480	100	100	100	12800	12900	14300	--	--
km0091	Negative	[M-H]-	431.1	311	432.106	C21H20O10	Vitexin	Flavonoid carbonoside	3681-93-4	9370000	7960000	7470000	6310000	5730000	6000000	8640000	8240000	9300000	6380000	6820000	8030000	C01460	ko00941,ko00944
kz000925	Negative	[M-H]-	431.098	311	432.106	C21H20O10	Apigenin-6-C-glucoside (Isovitexin)	Flavonoid carbonoside	29702-25-8	8190000	9970000	7650000	4610000	7040000	6530000	7130000	7280000	9470000	5540000	7930000	6270000	C01714	ko00944
kz001978	Positive	[M+H]+	433.113	283.06	432.106	C21H20O10	Genistein 8-C-glucoside	Flavonoid carbonoside	66026-80-0	6140000	6220000	5730000	5390000	5130000	5200000	5540000	5510000	6120000	5440000	5630000	5050000	C10420	--
kz000928	Positive	[M+H]+	449.108	299.2	448.101	C21H20O11	Luteolin-8-C-Glucoside (Orientin)	Flavonoid carbonoside	28608-75-5	3480000	2600000	2700000	1760000	1890000	1790000	1740000	2000000	1790000	2100000	2330000	2060000	C10114	--
kz000927	Negative	[M-H]-	447.093	357.1	448.101	C21H20O11	Luteolin-6-C-glucoside (Isoorientin)	Flavonoid carbonoside	4261-42-1	493000	607000	563000	325000	461000	440000	239000	330000	209000	452000	333000	450000	C01821	--
km1387	Positive	[M+H]+	435.1	285.1	434.1	C21H22O10	Naringenin C-hexoside	Flavonoid carbonoside	-	8430000	7890000	8190000	8160000	7610000	7260000	6730000	7840000	7620000	7680000	7790000	6950000	--	--
kz000926	Negative	[M-H]-	433.114	313	434.121	C21H22O10	Isohemiphloin	Flavonoid carbonoside	3682/2/8	834000	680000	552000	505000	500000	607000	579000	522000	682000	491000	445000	602000	--	--
kz001979	Positive	[M+H]+	447.129	297.07	446.121	C22H22O10	3'-Methoxypuerarin	Flavonoid carbonoside	117047-07-1	79400	88900	59600	86600	91300	107000	88400	95000	94400	70400	84400	87200	--	--
km1214	Positive	[M+H]+	463.1	313.2	462.1	C22H22O11	Chrysoeriol 8-C-hexoside	Flavonoid carbonoside	-	4620000	2680000	2690000	661000	476000	578000	983000	871000	918000	1710000	1660000	1710000	--	--
km0099	Positive	[M+H]+	465.1	303.2	464.1	C22H24O11	Hesperetin C-hexoside	Flavonoid carbonoside	-	4700000	7570000	22100000	26000000	26100000	26800000	10300000	11300000	12800000	18800000	19000000	17400000	--	--
kz000930	Positive	[M+H]+	565.155	409.092	564.148	C26H28O14	Isoschaftoside	Flavonoid carbonoside	52012-29-0	35400	17300	14200	5570	7890	10200	20800	14000	16000	18000	18900	20400	--	--
kz003215	Positive	[M+H]+	565.155	427.101	564.148	C26H28O14	"Apigenin-6-C-(2""-β-D-glucosyl)-α-L-arabinoside"	Flavonoid carbonoside	-	16200	25100	21300	8110	13300	7780	5550	9420	12600	12000	22200	16400	--	--
kz003214	Positive	[M+H]+	565.155	457.111	564.148	C26H28O14	"Apigenin-8-C-(2""-β-D-glucosyl)-α-L-arabinoside"	Flavonoid carbonoside	-	56200	61500	28900	22200	31000	15600	21300	18600	29600	24800	29100	31400	--	--
kz000931	Positive	[M+H]+	565.155	367.1	564.148	C26H28O14	Apigenin-6-C-glucose-8-xylcose	Flavonoid carbonoside	-	368000	446000	170000	350000	284000	398000	939000	770000	1080000	512000	519000	480000	--	--
kz001981	Positive	[M+H]+	565.155	433.1	564.148	C26H28O14	Genistein 8-C-apiosyl(1→6)glucoside	Flavonoid carbonoside	-	100	100	100	139000	106000	120000	1380000	1170000	1450000	448000	492000	512000	--	--
kz000934	Positive	[M+H]+	579.171	433	578.164	C27H30O14	Vitexin 2''-O-rhamnoside	Flavonoid carbonoside	64820-99-1	48300	81100	250000	227000	229000	234000	102000	30100	104000	133000	87300	52600	C12628	ko00944
kz003217	Positive	[M+H]+	595.166	577.156	594.158	C27H30O15	Vitexin-2-O-D-glucopyranoside	Flavonoid carbonoside	-	4730000	5690000	2360000	6880000	6200000	4490000	3690000	3310000	4480000	4520000	5550000	4320000	--	--
kz000938	Negative	[M-H]-	593.151	311	594.158	C27H30O15	Isovitexin 7-O-glucoside(Saponarin)	Flavonoid carbonoside	20310-89-8	9220000	10500000	3730000	12600000	10800000	13100000	5530000	4100000	5250000	7330000	8220000	8270000	C08064	--
kz002594	Negative	[M-H]-	593.151	413.088	594.158	C27H30O15	Vicenin-2	Flavonoid carbonoside	-	248000	220000	180000	139000	172000	183000	157000	174000	170000	160000	152000	232000	--	--
kz002595	Positive	[M+H]+	595.166	433.12	594.158	C27H30O15	Isosaponarin	Flavonoid carbonoside	19416-87-6	1140000	797000	601000	779000	832000	810000	625000	651000	933000	688000	807000	663000	--	--
kz000945	Positive	[M+H]+	625.176	607.1	624.169	C28H32O16	6-C-Hexosyl chrysoeriol O-hexoside	Flavonoid carbonoside	-	219000	131000	165000	35500	33700	30000	45900	61400	58700	94700	86400	85600	--	--
kz000944	Positive	[M+H]+	625.176	607.2	624.169	C28H32O16	Chrysoeriol-6,8-di-C-glucoside	Flavonoid carbonoside	-	136000	97300	93800	100	100	100	41700	20800	42600	67500	76500	62900	--	--
kz000958	Positive	[M+H]+	757.219	433.4	756.211	C33H40O20	6-C-Hexosyl-apigenin O-hexosyl-O-hexoside	Flavonoid carbonoside	-	100	100	100	82100	87700	81200	63500	47100	40300	42100	41400	44500	--	--
kz000957	Positive	[M+H]+	757.219	595.2	756.211	C33H40O20	8-C-Hexosyl-apigenin O-hexosyl-O-hexoside	Flavonoid carbonoside	-	209000	209000	149000	385000	380000	342000	216000	187000	239000	275000	281000	244000	--	--
kz000947	Positive	[M+H]+	627.192	465.2	626.185	C28H34O16	6-C-Hexosyl-hesperetin O-hexoside	Flavonoid carbonoside	-	164000	350000	599000	1350000	1370000	1300000	296000	399000	414000	720000	667000	646000	--	--
km0573	Negative	[M-H]-	441.3	169	442.3	C22H18O10	Epicatechin gallate (ECG)	Flavanols	1257-08-5	10600	3560	7590	100	100	100	114000	121000	128000	29900	46600	42200	--	--
kz000969	Positive	[M+H]+	275.091	139	274.084	C15H14O5	Afzelechin(3,5,7,4'-Tetrahydroxyflavan)	Flavanols	2545-00-8	79800	80400	126000	133000	177000	145000	58800	65000	86900	145000	106000	82300	C09320	ko00941,ko01110
kz000971	Negative	[M-H]-	289.072	245	290.079	C15H14O6	Catechin	Flavanols	154-23-4	6880000	10500000	19600000	824000	1030000	1360000	654000	808000	418000	4880000	5150000	5780000	C06562	ko00941,ko01110
kz000972	Positive	[M+H]+	291.086	139.036	290.079	C15H14O6	Epicatechin	Flavanols	490-46-0	6820000	5380000	9760000	6460000	6460000	5300000	5410000	6150000	6640000	7340000	5760000	5300000	C09727	ko00941,ko01100,ko01110
kz000974	Positive	[M+H]+	307.081	139	306.074	C15H14O7	Gallocatechin	Flavanols	970-73-0	63400	66000	63100	29300	31800	24100	46800	54200	67400	47200	44600	34200	C12127	ko00941,ko01110
kz000973	Negative	[M-H]-	305.067	125	306.074	C15H14O7	Epigallocatechin (EGC)	Flavanols	970-74-1	36300	30200	39900	64700	62800	57700	56800	57100	61000	33300	44500	54600	C12136	ko00941,ko01110
kz003848	Negative	[M-H]-	451.103	341.06	452.111	C24H20O9	Cinchonain Ic	Flavanols	85081-22-7	101000	136000	329000	340000	361000	354000	988000	1150000	1130000	502000	587000	513000	--	--
kz003847	Negative	[M-H]-	451.103	341.06	452.111	C24H20O9	Cinchonain Id	Flavanols	85022-67-9	114000	131000	325000	355000	421000	379000	1010000	1290000	1110000	517000	567000	610000	--	--
kz000983	Negative	[M-H]-	593.13	285.6	594.137	C30H26O13	Gallocatechin-catechin	Flavanols	-	37900	10400	123000	100	100	100	30300	21400	20000	20000	24700	15900	--	--
kz005366	Positive	[M+H]+	305.102	139.037	304.095	C16H16O6	3'-O-Methyl-(-)-epicatechin	Flavanols	76549-34-3	1250000	712000	1450000	1110000	980000	805000	498000	609000	738000	837000	826000	798000	--	--
kz000157	Positive	[M+H]+	521	273	520.122	C24H24O13	Naringenin O-malonylhexoside	Flavanols	-	87800	31200	22600	66600	32200	39200	274000	299000	293000	127000	126000	143000	--	--
kz000158	Positive	[M+H]+	537	289	696.066	C24H24O24	Eriodictyol O-malonylhexoside	Flavanols	-	164000	116000	33200	100	100	100	102000	111000	171000	86200	72300	78800	--	--
kz005368	Positive	[M+H]+	593.165	441.114	592.158	C31H28O12	Bis-8,8'-Catechinylmethane	Flavanols	81555-08-0	62300	55000	65300	123000	136000	113000	142000	157000	212000	140000	146000	140000	--	--
km0849	Negative	[M-H]-	271.1	151	272.069	C15H12O5	Naringenin chalcone	Flavanones	25515-46-2	197000	800000	253000	178000	275000	298000	553000	758000	201000	344000	462000	460000	C06561	ko00941,ko01100,ko01110
km0843	Negative	[M-H]-	271.1	151	272.068	C15H12O5	Naringenin	Flavanones	480-41-1	288000	590000	230000	72400	171000	247000	367000	510000	104000	267000	319000	326000	C00509	ko00941,ko00943,ko01100,ko01110
km0097	Negative	[M-H]-	301.1	151	302.079	C16H14O6	Hesperetin	Flavanones	520-33-2	424000	399000	134000	68000	85000	130000	74200	116000	47900	137000	180000	188000	C01709	ko00941
km1293	Negative	[M-H]-	549.2	387.1	550.2	C25H26O14	Hesperetin O-malonylhexoside	Flavanones	-	1350000	1160000	2010000	1780000	1190000	1260000	1280000	1050000	594000	1140000	1200000	1410000	--	--
km0847	Negative	[M-H]-	579.2	271	580.179	C27H32O14	Naringenin 7-O-neohesperidoside (Naringin)	Flavanones	10236-47-2	413000	128000	177000	10400	9340	15600	159000	110000	81400	98800	80000	114000	C09789	ko00941
km0637	Negative	[M-H]-	609.2	301	610.19	C28H34O15	Hesperetin 7-O-neohesperidoside (Neohesperidin)	Flavanones	13241-33-3	1860000	1000000	360000	22400	17000	48500	376000	602000	492000	398000	491000	450000	C09806	ko00941
km0639	Negative	[M-H]-	609.2	301	610.19	C28H34O15	Hesperetin 7-rutinoside (Hesperidin)	Flavanones	520-26-3	1650000	982000	413000	25000	17800	30000	345000	508000	489000	390000	484000	481000	C09755	--
kz000992	Negative	[M-H]-	357.134	151	358.142	C20H22O6	Pinoresinol	Lignans	487-36-5	835000	484000	1500000	200000	125000	93900	2770000	3520000	2030000	1180000	1420000	1750000	C05366	ko00998,ko01100,ko01110
kz002219	Negative	[M-H]-	357.134	151.044	358.142	C20H22O6	Epipinoresinol	Lignans	24404-50-0	892000	482000	1330000	187000	116000	137000	2370000	3500000	1880000	890000	1430000	1550000	--	--
kz005090	Negative	[M-H]-	521.186	359.135	522.21	C26H34O11	(-)-isolariciresinol 4-O-β-D-glucopyranoside	Lignans	-	34200	21100	11000	33700	20700	25700	11800	8310	17100	16500	20200	21700	--	--
kz003849	Negative	[M-H]-	521.2	359.14	522.21	C26H34O11	dihydrodehydrodiconiferyl alcohol 4-O-β-D-glucopyranosides	Lignans	-	334000	481000	698000	305000	425000	738000	92700	104000	92700	292000	302000	468000	--	--
kz005375	Negative	[M-H]-	521.203	359.149	522.21	C26H34O11	Isolariciresinol 9'-O-Glucoside	Lignans	63358-12-3	412000	406000	344000	374000	414000	507000	108000	91900	102000	248000	255000	470000	--	--
kz002295	Negative	[M-H]-	579.209	519.243	580.216	C28H36O13	Syringaresinol-4'-O-β-D-monO-glucoside	Lignans	137038-13-2	1210000	771000	57300	187000	171000	113000	30000	18200	29500	300000	198000	333000	--	--
kz001001	Negative	[M-H]-	579.208	417.158	580.216	C28H36O13	Syringaresinol-Hex	Lignans	-	935000	1510000	1370000	2940000	2260000	2430000	3350000	2560000	1640000	2100000	2160000	2380000	--	--
kz000995	Negative	[M-H]-	417.156	402.1	418.163	C22H26O8	Syringaresinol	Lignans	21453-69-0	46900	18000	109000	10000	17100	17700	685000	880000	1030000	302000	371000	353000	C10889	--
kz004699	Negative	[M-H]-	491.191	327.123	492.2	C25H32O10	(+)-Isolariciresinol-9-O-β-D-xylopyranoside	Lignans	-	22000	47000	38800	60800	51200	40400	16200	9490	15000	37300	39400	32700	--	--
kz000997	Negative	[M-H]-	519.187	357.136	520.194	C26H32O11	Terpineol monO-glucoside	Lignans	-	100	100	100	7190000	5940000	5660000	100	100	100	1260000	3160000	2020000	--	--
kz000999	Negative	[M-H]-	535.182	373.129	536.189	C26H32O12	1-Hydroxyterpinin monO-glucoside	Lignans	-	617000	678000	927000	508000	402000	558000	775000	807000	439000	556000	620000	531000	--	--
kz005092	Negative	[M-H]-	537.085	375.05	538.205	C26H34O12	(+)cyclo-olivi1-6-O-β-D-glucopyranoside	Lignans	-	100	100	100	100	100	100	13000	18100	15000	7140	7310	11000	--	--
kz003850	Negative	[M-H]-	523.21	361.14	524.226	C26H36O11	(-)-secoisolariciresinol 4-O-β-D-giucopyranoside	Lignans	-	76000	277000	138000	623000	606000	471000	141000	185000	166000	250000	271000	275000	--	--
kz001000	Negative	[M-H]-	561.198	357.134	562.205	C28H34O12	Pinoresinol-acetylglucose	Lignans	-	4080000	2140000	2610000	2980000	1830000	1040000	467000	757000	715000	1360000	1610000	2240000	--	--
kz001002	Negative	[M-H]-	591.208	387.144	592.216	C29H36O13	Medioresinol-acetylglucoside	Lignans	-	2860000	2570000	3510000	3430000	3260000	3180000	100	100	100	2040000	2250000	2060000	--	--
kz001003	Negative	[M-H]-	621.219	417.156	622.226	C30H38O14	Syringaresinol-aceGlu	Lignans	-	23100	95600	75400	345000	152000	242000	17100	33100	23000	52200	68900	97400	--	--
kz001004	Negative	[M-H]-	681.24	519.188	682.247	C32H42O16	Pinoresinol diglucoside	Lignans	63902-38-5	622000	528000	570000	394000	361000	367000	356000	463000	384000	366000	493000	447000	--	--
kz001005	Negative	[M-H]-	697.235	535.182	698.242	C32H42O17	1-Hydroxypineolin Diglucoside	Lignans	-	329000	376000	702000	358000	310000	291000	144000	165000	122000	259000	271000	270000	--	--
kz001006	Negative	[M-H]-	699.251	537.197	700.258	C32H44O17	Olivil Diglucoside	Lignans	-	28600	39000	39000	111000	71100	88600	25300	17600	15800	41200	57900	45700	--	--
kz001026	Positive	[M+H]+	177.102	160.3	176.095	C10H12N2O	N-Hydroxy tryptamine	Others	-	2220000	1820000	553000	280000	241000	167000	3070000	2570000	5000000	1540000	1740000	1670000	C17203	ko00380,ko01100
kz004013	Positive	[M+H]+	225.149	95.0842	224.141	C13H20O3	Solatuberenol A	Others	-	604000	715000	406000	516000	627000	582000	87700	104000	88800	371000	561000	316000	--	--
kz002008	Positive	[M+H]+	303.04	257.045	302.043	C15H10O7	3,5,7,4'--Tetrahydroxy-Coumaronochromone	Others	-	52700	124000	147000	100	100	100	4320000	6210000	9510000	2440000	3850000	3920000	--	--
kz004015	Negative	[M-H]-	325.093	163.04	326.1	C15H18O8	Cis-p-coumaric acid 4-O-glucoside	Others	-	541000	577000	534000	472000	514000	545000	526000	502000	618000	448000	525000	502000	--	--
km1480	Negative	[M-H]-	345.1	167.1	346.1	C15H20O9	Syringaldehyde O-glucoside	Others	-	87300	113000	101000	31200	41400	41600	54800	46800	49800	45800	47000	55900	--	--
kz003759	Positive	[M+H]+	331.139	151.112	330.131	C15H22O8	Bartsioside	Others	62133-72-6	100	100	100	100	100	100	309000	269000	354000	113000	102000	90300	--	--
kz005244	Positive	[M+H]+	328.155	177.056	327.147	C19H21NO4	Aromatide	Others	-	203000	543000	231000	961000	937000	1220000	100000	65800	22800	451000	453000	454000	--	--
kz002032	Positive	[M+H]+	435.129	273.07	434.121	C21H22O10	Erythromycin-6-O-β-D-glucoside	Others	-	41800	50500	94800	58200	70500	62100	67000	56500	48000	69600	57800	67200	--	--
kz004789	Negative	[M-H]-	435.13	273.077	436.137	C21H24O10	Dihydrocharcone-4`-O-β-Dglucopyranoside	Others	-	23600	30900	12100	38500	31300	41300	85500	76100	104000	32100	43900	48500	--	--
kz001581	Positive	[M+H]+	479.15	317.06	478.148	C23H26O11	Calceorioside B	Others	105471-98-5	603000	909000	460000	806000	747000	657000	159000	340000	271000	435000	467000	426000	--	--
kz002607	Negative	[M-H]-	521.202	359.15	522.21	C26H34O11	Lariciresinol glucopyranoside	Others	-	319000	496000	502000	553000	573000	498000	533000	498000	404000	444000	481000	514000	--	--
kz000186	Negative	[M-H]-	213.1	97	214.024	C5H11O7P	2-Deoxyribose 1-phosphate	Others	17210-42-3	91800	92000	62800	170000	204000	225000	155000	82700	114000	129000	104000	120000	C00672	ko00030,ko00240,ko01100
kz000178	Positive	[M+H]+	138.091	121.1	137.084	C8H11NO	Hydroxyphenethylamine	Others	7568-93-6	1060000	2230000	729000	1360000	918000	1660000	15200000	16100000	13800000	6910000	5700000	6500000	--	--
kz001032	Positive	[M+H]+	222.097	84.0451	221.09	C8H15NO6	N-Acetyl-D-galactosamine	Others	1811-31-0	49700	60300	77700	75700	41600	78300	65400	83200	80200	46800	50300	51500	--	--
kz001031	Positive	[M+H]+	222.097	138	221.09	C8H15NO6	N-Acetyl-β-D-mannosamine	Others	7772-94-3	27800	25300	14200	29200	21900	20200	51100	39200	52900	39400	40700	29700	--	--
kz003545	Positive	[M+H]+	169.05	65.03	168.042	C8H8O4	Gallacetophenone	Others	528-21-2	981000	419000	1940000	2170000	2360000	2290000	32900	42000	22200	1070000	1140000	1020000	--	--
kz000183	Positive	[M+H]+	165.1	123	164.084	C10H12O2	Hinokitiol	Others	499-44-5	19900	34800	18300	8610	13300	37300	23700	23100	21000	15100	23000	23000	C09904	--
kz000190	Negative	[M-H]-	271.09	107.6	272.09	C12H16O7	Arbutin	Others	497-76-7	985000	1190000	1150000	2200000	2170000	2070000	2880000	2430000	3250000	1640000	2090000	2130000	C06186	ko00010
kz003459	Positive	[M+H]+	312.106	150.054	311.101	C14H17NO7	5,6-Dihydroxyindole-5-O-β-glucoside	Others	-	4910	9010	6930	28600	45200	31800	43300	43000	55500	35100	33200	31400	--	--
kz003853	Negative	[M-H]-	327.11	165.05	328.116	C15H20O8	androsin	Others	531-28-2	3510000	2260000	1720000	3810000	2630000	3610000	7640000	6380000	7470000	4110000	3840000	3980000	--	--
kz002007	Negative	[M-H]-	299.113	59.0128	300.136	C18H20O4	Doitungbiphenyl A	Others	-	1020000	858000	458000	237000	228000	282000	388000	400000	389000	438000	502000	535000	--	--
kz004174	Negative	[M-H]-	401.144	269.104	402.153	C18H26O10	Benzyl-O-β-D-glucopyranose-β-D-xyranoside	Others	-	1150000	1600000	1320000	2140000	1270000	2210000	1590000	1550000	1450000	1820000	1650000	1780000	--	--
kz000199	Negative	[M-H]-	543.1	191.2	544.128	C19H28O18	Quinic acid O-di-glucuronic acid	Others	-	137000	93800	157000	91600	82600	88300	254000	319000	195000	121000	152000	144000	--	--
kz005389	Positive	[M+H]+	371.206	209.153	370.199	C19H30O7	Byzantionoside A	Others	-	123000	280000	29100	356000	320000	381000	53200	20700	50000	229000	235000	185000	--	--
kz003854	Negative	[M-H]-	385.187	223.13	386.194	C19H30O8	Roseoside	Others	54835-70-0	1350000	620000	275000	737000	358000	526000	642000	847000	807000	463000	497000	623000	--	--
kz000198	Positive	[M+H]+	503.2	311.1	502.184	C26H30O10	Phellodensin F	Others	-	860000	622000	1550000	4410000	4420000	3770000	8020000	6810000	5800000	4350000	3880000	3850000	--	--
kz004749	Negative	[M-H]-	547.275	367.212	548.283	C26H44O12	Tararoside	Others	-	119000	141000	198000	199000	226000	340000	144000	124000	85900	122000	128000	182000	--	--
kz001019	Negative	[M-H]-	140.012	78.9591	141.019	C2H8NO4P	O-Phosphorylethanolamine	Others	1071-23-4	8040	7390	15500	18000	15500	19700	19800	19300	16600	9990	12600	15000	C00346	ko00564,ko00600,ko01100
kz000177	Positive	[M+H]+	130	71.9	129.101	C4H11N5	1,1-Dimethylbiguanide	Others	657-24-9	29600	17400	22800	21700	22300	22700	33000	14500	17500	23700	18800	31000	C07151	--
kz001009	Positive	[M+H]+	106.086	88	105.079	C4H11NO2	Diethanolamine	Others	111-42-2	7750	8210	4240	8510	6120	7910	6320	10500	14500	5040	7730	10900	C06772	ko00564
kz001014	Positive	[M+H]+	126.103	68	125.095	C6H11N3	1-Methylhistamine	Others	6481-48-7	22200	21900	19300	21200	24100	26000	22900	21100	28000	22000	23200	21200	--	--
kz000180	Positive	[M+H]+	142.097	124.087	141.09	C6H11N3O	Histidinol	Others	501-28-0	264000	408000	414000	647000	464000	470000	444000	506000	574000	522000	480000	464000	C00860	ko00340,ko01100,ko01110,ko01230
kz000181	Negative	[M-H]-	144.1	126	145.074	C6H11NO3	Allysine(6-Oxo DL-Norleucine)	Others	1962-83-0	40500	105000	58500	201000	276000	232000	140000	108000	117000	91500	155000	169000	C04076	ko00300,ko00310,ko00960,ko01100,ko01110,ko01230
kz003852	Negative	[M-H]-	147.031	87.0092	148.074	C6H12O4	(Rs)-Mevalonic acid	Others	-	943000	1510000	968000	2200000	1820000	1960000	1300000	1730000	1690000	1200000	1770000	1790000	--	--
kz000179	Positive	[M+H]+	140	99	139.027	C6H5NO3	4-Nitrophenol	Others	100-02-7	1510000	1510000	848000	545000	298000	570000	282000	219000	187000	531000	491000	469000	C00870	--
kz003858	Positive	[M+H]+	127.038	69.03	126.032	C6H6O3	Pyrogallol	Others	87-66-1	770000	890000	566000	657000	791000	704000	907000	640000	454000	597000	674000	637000	--	--
kz001025	Negative	[M-H]-	175.025	85.0288	176.032	C6H8O6	D-Glucurono-6,3-lactone	Others	32449-92-6	2020000	1460000	1580000	1270000	1440000	851000	1180000	615000	1080000	735000	1050000	879000	C02670	ko00053,ko01100
kz001020	Positive	[M+H]+	144.048	113.2	143.04	C6H9NOS	4-Methyl-5-thiazoleethanol	Others	137-00-8	16200	26100	19300	21500	19900	19000	24300	27000	16100	18200	21900	14700	C04294	ko00730,ko01100
kz001029	Negative	[M-H]-	193.072	99.01	194.079	C7H14O6	D-Pinitol	Others	10284-63-6	6090	10300	101000	19600	17000	13400	23600	36000	29000	24300	26400	26100	--	--
kz003695	Positive	[M+H]+	107.049	77.03	106.042	C7H6O	Benzaldehyde	Others	100-52-7	183000	129000	190000	136000	170000	142000	213000	218000	229000	134000	127000	163000	C00261	ko01100
kz000175	Positive	[M+H]+	122	105	121.053	C7H7NO	Benzamide	Others	55-21-0	125000	2110000	101000	634000	538000	657000	1640000	1670000	1210000	1070000	946000	998000	C09815	--
kz001013	Positive	[M+H]+	122.096	105	121.089	C8H11N	Phenethylamine	Others	64-04-0	640000	10800000	460000	2570000	1970000	2380000	7620000	7070000	5040000	4080000	4350000	3890000	C05332	ko00360,ko01100
kz001024	Positive	[M+H]+	169.097	134	168.09	C8H12N2O2	4-(Aminomethyl)-5-(hydroxymethyl)-2-methylpyridin-3-ol	Others	85-87-0	311000	361000	156000	193000	193000	177000	259000	239000	347000	250000	199000	233000	C00534	ko00750,ko01100
kz001041	Negative	[M-H]-	300.049	96.9	301.056	C8H16NO9P	N-Acetyl-D-glucosamine 1-phosphate	Others	-	154000	148000	131000	84700	118000	74700	258000	142000	182000	141000	194000	161000	C04256	--
kz000204	Positive	[M+H]+	230.096	186.1	229.088	C9H15N3O2S	Ergothioneine	Others	497-30-3	281000	252000	299000	328000	346000	284000	401000	568000	257000	337000	354000	365000	C05570	ko00340,ko01100
km1470	Negative	[M-H]-	299.1	137.1	300.1	C13H16O8	Salicylic acid O-glucoside	Others	10366-91-3	1800000	1940000	3020000	4120000	3610000	3350000	2420000	2440000	2690000	1890000	2530000	2670000	--	--
km1313	Positive	[M+H]+	348.1	169.2	347.1	C15H17N5O5	Kinetin 9-riboside	Others	-	14600000	9210000	5520000	14100000	13500000	12000000	5120000	4910000	5270000	9370000	8730000	9370000	--	--
km0258	Negative	[M-H]-	263	219	264.136	C15H20O4	(+)-cis,trans-Abscisic acid (ABA)	Others	21293-29-8	1000000	770000	2880000	424000	413000	419000	339000	277000	301000	583000	745000	749000	C06082	ko00906,ko01100,ko01110,ko04075
kz003340	Negative	[M-H]-	405.118	243.066	406.126	C20H22O9	Piceatannol-O-glucoside	Others	-	513000	333000	1150000	244000	282000	336000	205000	154000	180000	333000	379000	359000	--	--
kz001351	Negative	[M-H]-	405.119	243.1	406.126	C20H22O9	2,4,6,4'-Tetrahydroxy-stilbene-2-O-D-glucopyranoside	Others	-	454000	324000	1150000	255000	283000	329000	173000	105000	174000	344000	362000	368000	--	--
kz003343	Negative	[M-H]-	541.142	313.065	542.142	C27H26O12	Galloyl-piceid	Others	-	100	100	100	100	100	100	12600	15800	26700	8800	9300	12400	--	--
km1035	Positive	[M+H]+	468.1	184.4	467.1	C22H46NO7P	LysoPC 14:0	LPC	-	17900	32400	25700	64900	54900	50700	26000	28900	23500	42600	30500	41600	--	--
kz001055	Positive	[M+H]+	468.308	184.073	467.301	C22H46NO7P	LysoPC 14:0(2n isomer)	LPC	-	50000	61400	83500	169000	120000	137000	71100	63100	66200	104000	96800	98400	--	--
kz001056	Positive	[M+H]+	480.308	184.073	479.301	C23H46NO7P	LysoPC 15:1	LPC	-	47100	18900	16400	12000	5820	6070	13400	16600	20900	20500	22700	28500	--	--
kz002368	Positive	[M+H]+	482.324	184.073	481.317	C23H48NO7P	LysoPC 15:0(2n isomer)	LPC	-	90500	95300	77500	89700	65500	84400	81700	89500	94800	111000	97100	111000	--	--
kz001057	Positive	[M+H]+	482.324	184.073	481.317	C23H48NO7P	LysoPC 15:0	LPC	-	90600	90800	75400	88800	57300	55200	73100	109000	84600	95800	109000	89500	--	--
kz002370	Positive	[M+H]+	494.324	184.073	493.317	C24H48NO7P	LysoPC 16:1(2n isomer)	LPC	-	4350000	1810000	4580000	831000	712000	787000	675000	782000	861000	2100000	1950000	1990000	--	--
kz004755	Positive	[M+H]+	494.324	184.073	493.317	C24H48NO7P	LysoPC 16:1	LPC	-	373000	281000	653000	288000	228000	213000	172000	216000	238000	317000	310000	308000	--	--
kz001060	Positive	[M+H]+	496.34	184.073	495.332	C24H50NO7P	LysoPC 16:0	LPC	17364-16-8	6040000	5600000	4240000	4980000	4220000	4260000	3710000	3000000	3620000	4670000	4840000	4370000	--	--
kz001059	Positive	[M+H]+	496.34	184.073	495.332	C24H50NO7P	LysoPC 16:0(2n isomer)	LPC	-	5750000	5310000	4390000	4590000	4020000	4040000	3580000	3050000	3560000	4640000	4560000	4670000	--	--
kz002371	Positive	[M+H]+	506.324	184.073	505.317	C25H48NO7P	LysoPC 17:2	LPC	-	125000	80000	130000	111000	126000	108000	59700	83800	69200	99600	166000	113000	--	--
kz002373	Positive	[M+H]+	510.355	184.073	509.348	C25H52NO7P	LysoPC 17:0(2n isomer)	LPC	-	183000	144000	229000	76100	78800	98600	137000	134000	122000	123000	137000	146000	--	--
kz001061	Positive	[M+H]+	510.355	184.073	509.348	C25H52NO7P	LysoPC 17:0	LPC	50930-23-9	246000	166000	149000	161000	145000	131000	62400	59200	63900	129000	119000	116000	--	--
kz001062	Positive	[M+H]+	518.324	184.073	517.317	C26H48NO7P	LysoPC 18:3(2n isomer)	LPC	-	3350000	1570000	3810000	1100000	962000	819000	520000	566000	669000	1430000	1650000	1630000	--	--
kz001063	Positive	[M+H]+	518.324	184.073	517.317	C26H48NO7P	LysoPC 18:3	LPC	-	110000	55900	100000	38100	38400	46500	22400	43500	27200	29300	38300	26700	--	--
kz004549	Positive	[M+H]+	520.34	184.073	519.332	C26H50NO7P	LysoPC 18:2(isomer)	LPC	-	4000000	1990000	4850000	1070000	935000	995000	457000	468000	568000	1980000	1920000	1950000	--	--
kz004753	Positive	[M+H]+	520.34	184.073	519.332	C26H50NO7P	LysoPC 18:2	LPC	-	3890000	1940000	4820000	1110000	1000000	1010000	554000	499000	539000	1960000	1900000	2000000	--	--
kz001064	Positive	[M+H]+	524.371	184.073	523.364	C26H54NO7P	LysoPC 18:0	LPC	19420-57-6	238000	202000	144000	135000	111000	120000	150000	126000	160000	145000	210000	202000	--	--
kz001065	Positive	[M+H]+	524.371	184.073	523.364	C26H54NO7P	LysoPC 18:0(2n isomer)	LPC	-	276000	242000	204000	179000	140000	142000	181000	175000	193000	211000	223000	262000	--	--
kz002377	Positive	[M+H]+	534.355	184.073	533.348	C27H52NO7P	LysoPC 19:2	LPC	-	159000	58900	397000	70400	75000	78400	58200	53000	62600	93800	92000	97700	--	--
kz002376	Positive	[M+H]+	534.355	184.073	533.348	C27H52NO7P	LysoPC 19:2(2n isomer)	LPC	-	143000	64200	391000	76700	73100	79500	49200	49500	63000	87900	85100	91600	--	--
kz000224	Positive	[M+H]+	548.371	184.073	547.364	C28H54NO7P	LysoPC 20:2	LPC	-	39900	49300	67600	14900	17500	20400	21800	19800	17600	28900	21900	23700	--	--
kz000223	Positive	[M+H]+	548.371	184.073	547.364	C28H54NO7P	LysoPC 20:2(2n isomer)	LPC	-	41200	49000	59100	17400	15700	18100	18700	16900	12400	23700	23000	19700	--	--
km0788	Positive	[M+H]+	550.4	184	549.4	C28H56NO7P	LysoPC 20:1 (2n isomer)	LPC	-	86300	26000	62100	11000	9240	12000	7290	4410	5930	23400	21300	26900	--	--
kz002381	Positive	[M+H]+	550.387	184.073	549.379	C28H56NO7P	LysoPC 20:1	LPC	-	114000	39300	74400	16200	15400	11500	6740	5220	6280	27500	27900	26400	--	--
kz004018	Positive	[M+H]+	516.304	184.073	515.297	C21H46N3O9P	LysoPC 18:4	LPC	-	100	100	100	40500	42200	30000	83000	34700	34000	27700	45700	31300	--	--
kz001058	Positive	[M+H]+	492.308	184.073	491.301	C24H46NO7P	LysoPC 16:2(2n isomer)	LPC	-	18800	16400	33500	17200	17100	10500	19900	24000	13300	20800	18500	26000	--	--
km1041	Positive	[M+H]+	522.4	184	521.4	C26H52NO7P	LysoPC 18:1 (2n isomer)	LPC	-	11400000	4160000	10600000	1980000	1680000	1660000	727000	573000	628000	3970000	3770000	3660000	--	--
kz002375	Positive	[M+H]+	532.34	184.073	531.332	C27H50NO7P	LysoPC 19:3	LPC	-	167000	49700	68200	35800	34000	31500	9770	12300	10600	61200	57400	63800	--	--
kz002378	Positive	[M+H]+	536.371	184.073	535.364	C27H54NO7P	LysoPC 19:1	LPC	-	395000	129000	364000	70200	62500	62700	16800	13100	18900	118000	130000	127000	--	--
kz000221	Positive	[M+H]+	538.387	184.073	537.379	C27H56NO7P	LysoPC 19:0	LPC	108273-88-7	17000	12900	61400	14600	8150	14700	6150	5440	3780	11300	13600	13900	--	--
kz002380	Positive	[M+H]+	546.355	184.073	545.348	C28H52NO7P	LysoPC 20:3	LPC	-	47300	40100	41500	25600	26000	24800	21000	16800	19900	37300	38800	31900	--	--
kz000097	Negative	[M-H]-	509.288	152.996	510.296	C24H47O9P	LysoPG 18:1 (Lysophosphatidylglycerol 18:1)	LPG	-	57400	51800	73800	41200	46700	34400	92000	118000	118000	64600	71000	72300	--	--
kz000096	Negative	[M-H]-	509.288	152.996	510.296	C24H47O9P	LysoPG 18:1 (2n isomer)	LPG	-	66400	52100	79800	41200	39800	48300	93200	120000	130000	63200	73700	72200	--	--
kz001884	Negative	[M-H]-	483.272	255.232	484.28	C22H45O9P	LysoPG(16:0)	LPG	-	5670000	2350000	72200000	1470000	1560000	1450000	1470000	590000	485000	2900000	1510000	1090000	--	--
kz002390	Positive	[M+H]+	440.277	299.258	439.27	C20H42NO7P	LysoPE 15:0	LPE	-	5280	4670	4490	100	100	100	7110	11400	10800	4450	6710	9480	--	--
kz002389	Positive	[M+H]+	440.277	299.258	439.27	C20H42NO7P	LysoPE 15:0(2n isomer)	LPE	-	4770	5060	4310	100	100	100	7170	11700	9650	7510	5700	6840	--	--
kz002392	Positive	[M+H]+	452.277	311.258	451.27	C21H42NO7P	LysoPE 16:1(2n isomer)	LPE	-	33600	25000	69700	23500	27400	27500	11700	17600	17900	32100	28400	30200	--	--
kz002393	Positive	[M+H]+	452.277	311.258	451.27	C21H42NO7P	LysoPE 16:1	LPE	-	30400	25900	78900	29100	27900	33900	11100	17400	19800	32800	34200	34500	--	--
kz001067	Positive	[M+H]+	454.293	313.274	453.286	C21H44NO7P	LysoPE 16:0(2n isomer)	LPE	-	661000	629000	306000	222000	174000	192000	198000	205000	226000	352000	341000	357000	--	--
kz001068	Positive	[M+H]+	454.293	313.274	453.286	C21H44NO7P	LysoPE 16:0	LPE	53862-35-4	624000	647000	284000	216000	169000	184000	217000	211000	236000	357000	349000	377000	--	--
kz002394	Positive	[M+H]+	466.293	325.274	465.286	C22H44NO7P	LysoPE 17:1(2n isomer)	LPE	-	174000	65900	150000	28000	20500	23800	9680	6720	6780	51900	55700	53300	--	--
kz002395	Positive	[M+H]+	466.293	325.274	465.286	C22H44NO7P	LysoPE 17:1	LPE	-	156000	65500	135000	29600	25900	26300	7630	10200	7480	59900	54000	54100	--	--
kz002398	Positive	[M+H]+	476.277	335.258	475.27	C23H42NO7P	LysoPE 18:3(2n isomer)	LPE	-	5090000	1890000	4520000	677000	593000	594000	473000	412000	457000	1840000	1910000	1680000	--	--
kz002399	Positive	[M+H]+	476.277	335.258	475.27	C23H42NO7P	LysoPE 18:3	LPE	-	5040000	1790000	4650000	695000	650000	593000	471000	441000	470000	1780000	1900000	1870000	--	--
kz001071	Positive	[M+H]+	480.308	339.289	479.301	C23H46NO7P	LysoPE 18:1(2n isomer)	LPE	-	1850000	585000	1190000	218000	160000	155000	82700	61700	62000	530000	563000	534000	--	--
kz001072	Positive	[M+H]+	480.308	339.289	479.301	C23H46NO7P	LysoPE 18:1	LPE	89576-29-4	1540000	530000	1020000	183000	149000	147000	64900	56600	52400	426000	415000	438000	--	--
kz001073	Positive	[M+H]+	482.324	341.305	481.317	C23H48NO7P	LysoPE 18:0(2n isomer)	LPE	-	8230	3950	6480	100	100	100	100	100	100	2610	4340	3740	--	--
kz002405	Positive	[M+H]+	506.324	365.305	505.317	C25H48NO7P	LysoPE 20:2(2n isomer)	LPE	-	127000	47900	96000	100	100	100	100	100	100	36100	40100	35900	--	--
km0789	Negative	[M-H]-	424.2	227.2	425.2	C19H40NO7P	LysoPE 14:0 (2n isomer)	LPE	-	3840	5690	4830	4690	6040	5350	3230	6410	5470	6230	6790	6200	--	--
kz002397	Positive	[M+H]+	474.262	333.242	473.254	C23H40NO7P	LysoPE 18:4	LPE	-	26300	7090	22200	1700	3080	3680	12700	3230	5570	10000	12000	8740	--	--
kz001069	Positive	[M+H]+	478.293	337.274	477.286	C23H44NO7P	LysoPE 18:2(2n isomer)	LPE	-	1460000	653000	1400000	309000	260000	245000	95000	108000	127000	600000	629000	635000	--	--
kz002400	Positive	[M+H]+	500.277	359.258	499.27	C25H42NO7P	LysoPE 20:5	LPE	-	327000	149000	273000	83400	56500	63000	14400	17700	18300	150000	148000	183000	--	--
kz002403	Positive	[M+H]+	504.308	363.289	503.301	C25H46NO7P	LysoPE 20:3(2n isomer)	LPE	-	67900	22100	86300	5270	6520	6810	4680	5830	5650	24200	27200	27300	--	--
kz001768	Positive	[M+H]+	261.16	243.15	260.152	C15H20N2O2	Baptifoline	Alkaloids	732-50-3	916000	1460000	1640000	1780000	1340000	1700000	1230000	888000	1410000	1620000	1070000	1360000	C10755	--
kz005188	Positive	[M+H]+	168.102	150.092	167.095	C9H13NO2	Synephrine	Alkaloids	1994/7/5	760000	627000	600000	882000	790000	1110000	539000	734000	645000	1010000	919000	1090000	C04548	--
kz000414	Positive	[M+H]+	109.076	92	108.069	C6H8N2	2-Picolylamine	Alkaloids	3731-51-9	234000	267000	301000	244000	247000	238000	282000	274000	260000	233000	201000	222000	C17926	--
kz001598	Positive	[M+H]+	144.102	84.1	143.095	C7H13NO2	Stachydrine	Alkaloids	471-87-4	1760000	1150000	3110000	8860000	6130000	7340000	1950000	4220000	3740000	6910000	7390000	8390000	C10172	--
km1475	Positive	Protonated	258.2	104.2	258.2	C8H21NO6P	sn-Glycero-3-phosphocholine	Alkaloids	28319-77-9	92000	154000	79600	199000	266000	179000	402000	301000	299000	283000	172000	285000	C00670	ko00564,ko00565
kz002317	Positive	[M+H]+	279.17	177.055	278.163	C15H22N2O3	Feruloylcadaverine	Alkaloids	-	100	100	100	56300	63900	48200	100	100	100	24300	30000	29300	--	--
kz000446	Positive	[M+H]+	203.223	83	202.216	C10H26N4	Spermine	Alkaloids	71-44-3	5140000	4240000	6180000	7090000	6040000	6720000	5710000	7340000	6210000	5630000	6150000	6120000	C00750	ko00330,ko00410,ko00480,ko00770,ko01100
kz003915	Positive	[M+H]+	193.133	105.033	192.126	C11H16N2O	BenzoylPutrescine	Alkaloids	5692-23-9	643000	445000	583000	497000	484000	344000	100	100	100	340000	452000	374000	--	--
kz000447	Positive	[M+H]+	235.144	147.044	234.137	C13H18N2O2	p-Coumaroylputrescine	Alkaloids	34136-53-3	205000	218000	119000	227000	228000	259000	263000	228000	235000	193000	236000	197000	C18326	ko00330,ko01100
kz000030	Positive	[M+H]+	251.139	163.039	250.132	C13H18N2O3	N-Caffeoylputrescine	Alkaloids	29554-26-5	20100	14100	34500	17400	8600	14900	17800	13600	12500	14500	13400	20500	C03002	--
km1395	Positive	[M+H]+	265.1	177.1	264.1	C14H20N2O3	N-Feruloyl putrescine	Alkaloids	501-13-3	51800	25900	30300	135000	15100	38600	5790	8900	3130	43500	42900	37000	C10497	ko00330,ko01100
kz002318	Positive	[M+H]+	281.15	177.055	280.142	C14H20N2O4	N-Feruloylhydroxyputrescine	Alkaloids	-	29400	30300	16200	40300	52600	46500	40900	62100	57600	54300	47900	38100	--	--
kz003918	Positive	[M+H]+	267.17	179.07	266.163	C14H22N2O3	Dihydroferuloylputrescine	Alkaloids	-	94700	70700	59900	30200	48200	34000	33700	26600	28500	31700	45200	51000	--	--
kz000043	Positive	[M+H]+	309.181	207.065	308.174	C16H24N2O4	N-sinapoyl cadaverine	Alkaloids	-	11900	11500	3970	12700	11300	12000	9610	11200	14300	8270	7680	12200	--	--
kz000033	Positive	[M+H]+	308.197	163.039	307.19	C16H25N3O3	Caffeoylspermidine	Alkaloids	-	52300	36000	16700	21600	17200	25700	5380	20300	11300	16600	18900	25300	--	--
kz003920	Positive	[M+H]+	284.128	147.043	283.121	C17H17NO3	p-Coumaroyltyramine	Alkaloids	36417-86-4	100	100	100	100	100	100	211000	147000	197000	51800	66000	68200	--	--
kz003923	Positive	[M+H]+	367.271	222.112	366.263	C19H34N4O3	Dihydrocaffeoyl spermine	Alkaloids	-	100	100	100	30200	34000	27600	100	100	100	7250	8280	13100	--	--
kz000459	Positive	[M+H]+	353.15	177.1	352.142	C20H20N2O4	N-Feruloyl serotonin	Alkaloids	68573-23-9	100	100	100	100	100	100	105000	95300	123000	46200	44700	59000	--	--
kz003930	Negative	[M-H]-	474.177	312.124	475.184	C24H29NO9	N-(4-O-(β-D-Glucopyranosyl)-E-feruloyl)-tyramine	Alkaloids	-	360000	286000	63000	126000	113000	158000	50900	53200	46100	68100	116000	168000	--	--
kz002321	Positive	[M+H]+	455.218	177.055	454.21	C25H30N2O6	Diferuloylcadaverine	Alkaloids	-	65900	32100	133000	100	100	100	100	100	100	23100	28400	31200	--	--
kz003514	Positive	[M+H]+	506.202	145	505.195	C25H31NO10	Cimicifugamide	Alkaloids	-	51400	18500	19100	99300	96000	101000	100	100	100	71800	36500	47900	--	--
kz000040	Positive	[M+H]+	558.281	207.065	557.274	C29H39N3O8	N,N'-Bis(Sinapoyl)Spermidine	Alkaloids	-	197000	286000	247000	170000	202000	158000	551000	431000	552000	337000	304000	331000	C21170	--
kz000463	Positive	[M+H]+	584.275	325	583.268	C34H37N3O6	N',N'',N'''-p-Coumaroyl-cinnamoyl-caffeoyl spermidine	Alkaloids	-	100	100	100	15000	13000	12600	8920	13600	17900	15000	10000	10300	--	--
kz000028	Positive	[M+H]+	89.1073	72.0808	88.1	C4H12N2	Putrescine	Alkaloids	110-60-1	4380000	2690000	1110000	1320000	638000	1670000	1860000	1720000	1810000	1750000	1650000	1680000	C00134	ko00330,ko00472,ko00480,ko00960,ko01100,ko01110,ko02010
kz000041	Positive	[M+H]+	103.123	86.0964	102.116	C5H14N2	Cadaverine	Alkaloids	462-94-2	5110	4450	1940	3220	3400	2720	2340	1350	1380	2110	2890	1230	C01672	ko00310,ko00480,ko00960,ko01100,ko01110
kz000444	Positive	[M+H]+	131.129	114.103	130.122	C5H14N4	Agmatine	Alkaloids	306-60-5	266000	169000	227000	195000	85100	124000	183000	183000	199000	159000	168000	150000	C00179	ko00330,ko01100
kz000443	Positive	[M+H]+	131.118	114.091	130.111	C6H14N2O	N-Acetylputrescine	Alkaloids	18233-70-0	166000	104000	152000	140000	48900	82100	134000	155000	169000	108000	123000	118000	C02714	ko00330,ko01100
kz000445	Positive	[M+H]+	146.165	72.2	145.158	C7H19N3	Spermidine	Alkaloids	124-20-9	56300	104000	91500	54100	55100	49600	103000	55800	61800	56000	25200	27900	C00315	ko00330,ko00410,ko00480,ko00940,ko01100,ko02010
km0801	Positive	[M+H]+	233	159	232.121	C13H16N2O2	Melatonin	Alkaloids	73-31-4	91500	33800	118000	100	100	100	89600	66800	111000	63500	49300	81000	C01598	ko00380,ko01100
km1110	Positive	[M+H]+	219.1	174.4	218.1	C13H18N2O	5-Methoxy-N,N-dimethyltryptamine	Alkaloids	1019-45-0	69600	158000	111000	146000	125000	148000	504000	457000	295000	212000	187000	227000	C08309	--
km1402	Positive	[M+H]+	485.1	323.1	484.1	C25H28N2O8	N-hexosyl-p-coumaroyl serotonin	Alkaloids	-	100	100	100	25400	34500	42300	125000	63200	54400	33500	46400	31100	--	--
kz000240	Positive	[M+H]+	382.2	220.2	381.165	C16H23N5O6	Trans-Zeatin-9-N-Glucoside	Alkaloids	-	187000	215000	169000	241000	213000	268000	282000	375000	271000	264000	247000	241000	--	--
kz000241	Positive	[M+H]+	382.1	136.3	381.165	C16H23N5O6	Trans-Zeatin-O-Glucoside	Alkaloids	-	24600	10600	22000	22500	29300	21500	17900	17800	18600	23700	14500	25900	C03423	ko00908,ko01110
kz004655	Positive	[M+H]+	328.154	265.08	327.147	C19H21NO4	Norrisocorydine	Alkaloids	475-70-7	369000	2100000	280000	511000	292000	372000	451000	456000	529000	523000	539000	563000	--	--
kz005294	Positive	[M+H]+	356.186	311.129	356.186	C21H26NO4	4H-Dibenzo[de,g]quinolinium	Alkaloids	-	8170000	14900000	3330000	1710000	1250000	1110000	6630000	10500000	3280000	5780000	5090000	5350000	--	--
kz005293	Positive	[M+H]+	356.187	311.128	356.186	C21H26NO4	Menlsperine	Alkaloids	-	7740000	17700000	5380000	2670000	1410000	1330000	8780000	12500000	4760000	7220000	8150000	7130000	--	--
kz001097	Positive	[M+H]+	118.086	59	117.079	C5H11NO2	Betaine	Alkaloids	107-43-7	180000	182000	189000	278000	290000	280000	82400	151000	111000	199000	212000	222000	C00719	ko00260,ko01100,ko02010
kz001098	Positive	[M+H]+	136.062	118.9	135.054	C5H5N5	Aminopurine	Alkaloids	452-06-2	216000	348000	605000	822000	799000	858000	689000	900000	919000	674000	723000	694000	--	--
kz000231	Positive	[M+H]+	132.1	86.1	131.058	C5H9NO3	5-Aminolevulinate	Alkaloids	106-60-5	4740000	4470000	2870000	4960000	4870000	4860000	4120000	4460000	4470000	4500000	4090000	4640000	C00430	ko00260,ko00860,ko01100,ko01110,ko02010
kz004021	Positive	[M+H]+	132.102	57.1	131.095	C6H13NO2	6-Deoxyfagomine	Alkaloids	197449-09-5	1530000	1530000	730000	1610000	1960000	2120000	1240000	981000	1130000	1400000	1340000	1450000	--	--
kz001101	Positive	[M+H]+	138.055	94.0651	137.048	C7H7NO2	Trigonelline	Alkaloids	535-83-1	14800000	8720000	5550000	6480000	7140000	6630000	10500000	10500000	9650000	8050000	8620000	9360000	C01004	ko00760
kz001100	Positive	[M+H]+	138.055	78	137.048	C7H7NO2	Nicotinic Acid Methyl Ester(Methyl Nicotinate)	Alkaloids	93-60-7	30200	24100	29000	39800	43200	45400	33600	34500	30900	57900	42200	44400	--	--
kz003089	Positive	[M+H]+	193.085	105.069	192.09	C10H12N2O2	Acancifoliuside	Alkaloids	-	2400000	3100000	2620000	2790000	2230000	2440000	1370000	1070000	925000	1800000	2230000	1890000	--	--
kz002410	Positive	[M+H]+	166.123	121.3	165.115	C10H15NO	Hordenine	Alkaloids	539-15-1	1130000	3530000	1030000	1310000	1480000	2450000	100	100	100	1330000	1210000	1200000	C06199	ko00350,ko01100
kz001109	Positive	[M+H]+	175.123	144	174.116	C11H14N2	N-Methyltryptamine	Alkaloids	61-49-4	259000	530000	70700	681000	569000	397000	400000	397000	883000	488000	452000	427000	C06213	ko00380,ko01100
kz002861	Positive	[M+H]+	276.108	114.05	275.101	C11H17NO7	Sarmentosin	Alkaloids	71933-54-5	40400	37400	30000	80700	79300	59000	39200	37300	60900	29400	54300	31400	--	--
kz005258	Positive	[M]+	180.138	121.067	180.139	C11H18NO+	Candicine	Alkaloids	6656-13-9	1180000	10300000	635000	3410000	3390000	5910000	160000	231000	139000	2780000	3120000	2980000	C10575	--
kz004035	Positive	[M+H]+	188.071	118.065	187.063	C11H9NO2	3-Indoleacrylic acid	Alkaloids	1204-06-4	182000	115000	516000	3500000	4010000	3830000	361000	315000	358000	1750000	1670000	1860000	--	--
kz001112	Positive	[M+H]+	219.113	160	218.106	C12H14N2O2	N-Acetyl-5-hydroxytryptamine	Alkaloids	1210-83-9	265000	212000	267000	548000	598000	634000	296000	242000	273000	521000	392000	368000	C00978	ko00380,ko01100
kz005264	Positive	[M+H]+	230.08	215.057	229.074	C13H11NO3	5-Methoxydictamnine	Alkaloids	-	100	100	100	100	100	100	35900	43800	65400	25100	27400	25100	--	--
kz003555	Positive	[M+H]+	314.124	152.071	313.116	C14H19NO7	Ehretioside	Alkaloids	-	357000	1910000	267000	195000	119000	169000	1560000	1190000	1470000	629000	647000	543000	--	--
kz004550	Positive	[M]+	266.13	207.06	266.139	C14H20NO4+	Caffeoylcholine	Alkaloids	87189-10-4	26800	14900	22000	5500	7270	4460	10600	9550	6420	10300	17300	19000	--	--
kz005303	Positive	[M+H]+	221.071	193.078	220.064	C14H8N2O	Canthin-6-one	Alkaloids	479-43-6	4310	6360	5690	9020	9140	9820	1270000	1310000	1530000	418000	441000	417000	C09098	--
kz004551	Positive	[M]+	280.15	221.08	280.155	C15H22NO4+	Feruloylcholine	Alkaloids	85927-25-9	25500	16800	19500	7020	9820	6550	100	100	100	12600	13900	8760	--	--
kz005416	Negative	[M-Na]-	327.045	171	327.044	C16H11N2NaO4S	Shikonin	Alkaloids	523-44-4	14800	13500	12700	16700	12800	14600	12900	18400	14000	21500	22400	24000	C19371	--
kz005268	Positive	[M+H]+	248.202	79.0583	247.194	C16H25NO	α-Sanshool	Alkaloids	504-97-2	593000	1040000	934000	93600	106000	105000	1380000	2210000	1240000	804000	841000	832000	--	--
kz002462	Positive	[M+H]+	286.144	171.2	285.136	C17H19NO3	Piperine	Alkaloids	94-62-2	281000	217000	222000	2320	2850	2340	11200	8540	13800	113000	110000	112000	C03882	ko00960
kz005276	Positive	[M+H]+	304.154	175.1	303.147	C17H21NO4	Dasycarine	Alkaloids	-	104000	71100	145000	29100	36400	33900	240000	283000	332000	149000	176000	158000	--	--
kz005410	Negative	[M-H]-	606.076	384.985	607.082	C17H27N3O17P2	UDP-N-acetylglucosamine	Alkaloids	528-04-1	208000	249000	152000	266000	297000	264000	379000	303000	283000	218000	279000	301000	--	--
kz002862	Positive	[M+H]+	278.951	158.99	277.204	C17H27NO2	Dihydrosedinine	Alkaloids	-	955000	775000	2300000	3360000	2590000	2440000	900000	1120000	1150000	1590000	1590000	1700000	--	--
kz005272	Positive	[M+H]+	274.218	57.0701	273.209	C18H27NO	γ-Sanshool	Alkaloids	-	684000	615000	2190000	638000	734000	684000	3690000	3820000	1690000	1850000	1910000	1950000	--	--
kz005281	Positive	[M+H]+	320.094	305.068	320.092	C19H14NO4	Benzo[g]-1,3-benzodioxolo[5,6-a]quinolizinium	Alkaloids	-	16200000	6080000	4710000	123000	65200	55100	1860000	2080000	1200000	4180000	4140000	3890000	--	--
kz003556	Positive	[M+H]+	322.107	307.094	321.1	C19H15NO4	Groenlandicine	Alkaloids	38691-95-1	781000	171000	38200	16600	34500	24100	21800	13600	10700	132000	150000	121000	--	--
kz005298	Positive	[M+H]+	408.129	246.077	407.122	C19H21NO9	Glycohaplopine	Alkaloids	-	141000	316000	16000	54400	31900	94000	81400	34400	32700	97100	104000	105000	--	--
kz001117	Positive	[M+H]+	343.296	240.7	342.288	C19H38N2O3	Cocamidopropyl betaine	Alkaloids	4292/10/8	431000	140000	134000	119000	176000	87900	115000	88000	92100	146000	138000	128000	--	--
kz005283	Positive	[M+H]+	334.106	319.085	333.1	C20H15NO4	Norchelerythrine	Alkaloids	6900-99-8	1420000	4960000	758000	199000	55900	38400	750000	484000	457000	877000	997000	823000	--	--
kz005284	Positive	[M]+	334.108	319.085	334.108	C20H16NO4+	Isofa-garidine/ isomer	Alkaloids	-	1280000	541000	154000	109000	20800	13000	301000	157000	66600	319000	337000	345000	--	--
kz001119	Positive	[M+H]+	474.173	327	473.166	C20H23N7O7	10-Formyl-THF	Alkaloids	2800-34-2	2000000	1570000	3660000	1950000	2120000	2130000	2990000	3750000	3160000	2350000	2370000	2540000	C00234	ko00670,ko00970,ko01100,ko01200
kz004942	Positive	[M+H]+	342.171	192.102	341.163	C20H23O4N	Bernumidine	Alkaloids	-	148000	145000	33800	100	100	100	178000	167000	134000	82300	87200	104000	--	--
kz001116	Positive	[M+H]+	325.191	160	324.184	C20H24O2N2	Quinine	Alkaloids	130-95-0	73000	110000	59000	74400	67500	57300	77400	59900	24500	61000	53700	31100	C06526	--
kz003887	Negative	[M-H]-	474.16	312.1	475.169	C20H29NO12	2-β-D-glucosyl-glucopyranosyloxy-2-phenylacetic acid amide	Alkaloids	-	370000	663000	124000	276000	233000	195000	271000	324000	417000	232000	334000	271000	--	--
kz005290	Positive	[M+H]+	354.171	190.087	354.171	C21H24NO4	Dibenzo[a,g]quinolizinium	Alkaloids	-	472000	1890000	235000	888000	186000	166000	389000	431000	227000	535000	523000	573000	--	--
kz005292	Positive	[M+H]+	356.186	279.103	355.178	C21H25NO4	Menisperine	Alkaloids	25342-82-9	324000	727000	323000	127000	98800	100000	433000	536000	186000	428000	382000	218000	--	--
kz004945	Positive	[M+H]+	356.187	311.129	355.178	C21H25O4N	Argemonine	Alkaloids	6901-16-2	400000	1070000	209000	112000	43300	44800	363000	641000	142000	294000	270000	281000	--	--
kz005295	Positive	[M+H]+	358.205	313.144	358.202	C21H28NO4	3'-Hydroxy-4',6,7-trimethoxyl-N,N-dimethyltetrahydroisoquinoline	Alkaloids	-	253000	600000	146000	85600	35600	45300	253000	455000	150000	254000	216000	235000	--	--
kz005299	Positive	[M+H]+	448.197	286.146	447.189	C23H29NO8	3'-Glucosyl-6,7-dihydroxy-N-methyl-benzyltetrahydroisoquinoline	Alkaloids	-	517000	336000	224000	773000	392000	503000	2600000	4030000	4640000	1490000	1470000	1720000	--	--
kz001120	Positive	[M+H]+	551.151	303.043	550.143	C24H26N2O13	Betanin	Alkaloids	7659-95-2	3190000	3830000	2670000	4150000	3810000	3320000	3510000	5310000	3680000	3850000	3220000	3520000	--	--
kz002419	Negative	[M-H]-	580.365	506.325	581.264	C33H35N5O5	Ergotamine	Alkaloids	113-15-5	105000	44400	73900	42200	31300	31700	19300	37700	34200	68500	86300	72300	--	--
kz005411	Positive	[M+H]+	70.0652	68.0501	69.0578	C4H7N	Pyrroline	Alkaloids	638-31-3	521000	626000	656000	753000	800000	813000	468000	460000	476000	638000	623000	630000	--	--
kz000229	Positive	[M+H]+	86.1	69.2	85.0891	C5H11N	Piperidine	Alkaloids	110-89-4	950000	889000	397000	1060000	1180000	1310000	728000	589000	666000	939000	843000	876000	C01746	ko00960
kz001096	Positive	[M+H]+	104.1	60.1	103.1	C5H13NO	Choline	Alkaloids	62-49-7	933000	945000	1090000	981000	860000	981000	907000	927000	873000	885000	947000	949000	C00114	ko00260,ko00564,ko01100,ko02010
kz000232	Positive	[M]+	184	125	184.074	C5H15NO4P+	O-Phosphocholine	Alkaloids	107-73-3	184000	242000	160000	140000	142000	223000	349000	198000	96800	147000	203000	159000	C00588	ko00564,ko01100
kz000230	Positive	[M+H]+	96	68	95.0371	C5H5NO	4-Hydroxypyridine	Alkaloids	626-64-2	52700	67600	61100	155000	138000	141000	85700	75400	98900	87600	93900	99400	--	--
kz001105	Positive	[M+H]+	147.125	87.2	146.118	C7H16NO2	Acetylcholine	Alkaloids	60-31-1	57300	55800	42300	38500	44600	55600	76600	87400	43500	33500	35600	49800	C08201	--
kz001110	Positive	[M+H]+	195.088	83.0604	194.08	C8H10N4O2	Caffeine	Alkaloids	1958/8/2	344000	298000	154000	244000	252000	227000	100	100	100	168000	178000	221000	C07481	ko00232,ko01100,ko01110
kz002853	Positive	[M+H]+	144.138	84.08	143.131	C8H17NO	Dihydroisopelletierine	Alkaloids	-	152000	125000	965000	4930000	3970000	4780000	543000	1190000	1520000	3710000	3580000	4000000	--	--
kz002408	Positive	[M+H]+	150.057	61.01	149.048	C8H7NO2	p-hydroxymandelonitrile	Alkaloids	-	124000	162000	97800	118000	171000	150000	128000	101000	94700	128000	113000	125000	--	--
kz004756	Positive	[M+H]+	120.081	103.055	119.073	C8H9N	N-Benzylmethylene isomethylamine	Alkaloids	-	3590000	2770000	2860000	2740000	3150000	3150000	5850000	5590000	6310000	3560000	4050000	3920000	--	--
kz001200	Positive	[M+H]+	161.107	144	160.1	C10H12N2	Tryptamine	Alkaloids	61-54-1	382000	978000	185000	1910000	2630000	1350000	4010000	1650000	3350000	3130000	2700000	2790000	C00398	ko00380,ko00901,ko01100,ko01110
kz001205	Positive	[M+H]+	177.102	160	176.095	C10H12N2O	Serotonin	Alkaloids	50-67-9	3970000	3430000	868000	453000	416000	309000	5420000	4250000	8390000	2610000	2880000	3050000	C00780	ko00380,ko01100
kz000277	Positive	[M+H]+	157	130	156.069	C10H8N2	3-Indoleacetonitrile	Alkaloids	771-51-7	5540	5140	11000	77800	77200	107000	6230	6340	7320	36700	40100	36800	C02938	ko00380,ko01100
kz001208	Negative	[M-H]-	190.051	146	191.058	C10H9NO3	5-Hydroxyindole-3-acetic acid	Alkaloids	54-16-0	109000	48100	62200	94900	164000	132000	75600	70100	113000	89600	73900	82400	C05635	ko00380,ko01100
kz001207	Positive	[M+H]+	190.086	118.065	189.079	C11H11NO2	3-Indolepropionic acid	Alkaloids	830-96-6	22200	16600	45600	142000	191000	176000	37500	41000	35900	94200	83100	90800	--	--
kz000283	Positive	[M+H]+	206.1	147.5	205.074	C11H11NO3	Methoxyindoleacetic acid	Alkaloids	3471-31-6	586000	347000	1800000	9810000	11100000	10900000	1300000	978000	1330000	4820000	5020000	5220000	C05660	ko00380
kz005332	Positive	[M+H]+	288.113	273.1	287.106	C18H13N3O	Rutecarpine	Alkaloids	84-26-4	3370000	3460000	269000	224000	142000	61700	23900	14700	20000	804000	774000	776000	C09238	--
kz005333	Positive	[M+H]+	304.108	286.144	303.101	C18H13N3O2	7-Hydroxyrutaecarpine	Alkaloids	163815-35-8	100	100	100	100	100	100	534000	535000	620000	201000	247000	215000	--	--
kz001198	Positive	[M+H]+	118.065	91	117.058	C8H7N	Indole	Alkaloids	120-72-9	34800	22300	69400	253000	290000	278000	45800	37000	42800	148000	149000	141000	C00463	ko00380,ko00400,ko00402,ko01100,ko01110
kz001201	Negative	[M-H]-	160.04	115.995	161.048	C9H7NO2	Indole-5-carboxylic acid	Alkaloids	1670-81-1	16900	18800	13900	10100	14300	10900	11400	12200	12800	10300	10600	12100	--	--
kz001146	Negative	[M-H]-	341.109	179	342.116	C12H22O11	Galactinol	Saccharides and Alcohols	3687-64-7	2340000	1660000	1660000	2090000	1570000	1560000	1660000	2160000	1860000	2010000	2030000	2080000	--	--
kz001144	Negative	[M-H]-	341.109	113	342.116	C12H22O11	Melibiose	Saccharides and Alcohols	585-99-9	4450000	4320000	4310000	6660000	5220000	2760000	5550000	7190000	5000000	5070000	4710000	4680000	C05402	ko00052,ko01100,ko02010
kz001143	Negative	[M-H]-	341.109	89.0249	342.116	C12H22O11	Isomaltulose	Saccharides and Alcohols	13718-94-0	779000	532000	497000	527000	801000	451000	426000	481000	499000	554000	405000	681000	--	--
kz001147	Negative	[M-H]-	341.109	119	342.116	C12H22O11	D-(+)-Sucrose	Saccharides and Alcohols	57-50-1	411000	380000	335000	293000	386000	367000	373000	320000	285000	341000	337000	466000	C00089	ko00052,ko00500,ko01100,ko01110,ko02010
kz001145	Negative	[M-H]-	341.109	119	342.116	C12H22O11	D-(+)-TrehaloseAnhydrous	Saccharides and Alcohols	99-20-7	687000	894000	551000	601000	815000	775000	554000	683000	502000	667000	525000	1070000	C01083	ko00500,ko01100,ko01110,ko02010
kz002312	Negative	[M-H]-	325.093	119.052	356.111	C16H20O9	5-O-feruloyl-L-arabinose	Saccharides and Alcohols	-	723000	788000	713000	684000	760000	722000	722000	677000	858000	609000	671000	652000	--	--
kz001150	Negative	[M-H]-	503.162	323	504.169	C18H32O16	D-(+)-Melezitose	Saccharides and Alcohols	597-12-6	136000	67700	109000	240000	200000	195000	86100	147000	114000	112000	99100	106000	--	--
kz000255	Negative	[M-H]-	503.44	179	504.169	C18H32O16	Raffinose	Saccharides and Alcohols	512-69-6	643000	908000	734000	1780000	1470000	1480000	827000	893000	1040000	838000	807000	963000	C00492	ko00052,ko01100,ko02010
kz001151	Negative	[M-H]-	503.162	179	504.169	C18H32O16	Panose	Saccharides and Alcohols	33401-87-5	310000	242000	139000	430000	477000	452000	282000	206000	272000	229000	220000	255000	C00713	--
kz001152	Negative	[M-H]-	665.215	485.3	666.222	C24H42O21	1,1-Kestotetraose	Saccharides and Alcohols	13133-07-8	111000	145000	242000	241000	262000	256000	148000	175000	200000	119000	143000	197000	--	--
kz001153	Negative	[M-H]-	665.215	161	666.222	C24H42O21	Maltotetraose	Saccharides and Alcohols	34612-38-9	35200	32900	48800	109000	132000	122000	85800	104000	97000	58300	94100	92100	C02052	--
kz001124	Negative	[M-H]-	151.061	59	152.068	C5H12O5	Xylitol	Saccharides and Alcohols	87-99-0	47000	51200	59700	59000	70500	63300	41000	54700	64900	24500	51300	64200	C00379	ko00040,ko01100,ko02010
kz001126	Negative	[M-H]-	151.061	71	152.068	C5H12O5	Ribitol	Saccharides and Alcohols	488-81-3	222000	328000	210000	406000	496000	470000	235000	270000	253000	290000	341000	326000	C00474	ko00040,ko00740,ko01100
kz001125	Negative	[M-H]-	151.061	59	152.068	C5H12O5	L-Arabitol	Saccharides and Alcohols	7643-75-6	52200	45400	70900	74800	65900	68200	44400	61600	53400	52700	65500	53300	C00532	ko00040,ko01100
kz000249	Negative	[M-H]-	177.14	99	178.048	C6H10O6	D-(+)-Glucono-1,5-lactone	Saccharides and Alcohols	90-80-2	10200	16900	25200	54000	30300	59200	21600	5010	12000	18800	31000	27400	C00198	ko00030,ko01100,ko01110,ko01200
kz001130	Negative	[M-H]-	177.04	59	178.048	C6H10O6	L-Gulonic-γ-lactone	Saccharides and Alcohols	1128-23-0	111000	104000	69700	113000	133000	65000	91100	60600	76300	71300	66900	68100	C01040	ko00053,ko01100
kz001137	Negative	[M-H]-	193.035	73	194.043	C6H10O7	D-Glucoronic acid	Saccharides and Alcohols	6556/12/3	13100	11800	89000	28200	43700	27900	47500	73800	53400	30900	39700	42700	C00191	ko00040,ko00053,ko00520,ko00562,ko01100
km0143	Positive	[M+H]+	181	99	180.063	C6H12O6	D(+)-Glucose	Saccharides and Alcohols	50-99-7	7150000	8440000	4270000	3200000	1740000	3400000	1620000	1310000	1260000	3120000	2880000	3090000	C00031	ko00010,ko00030,ko00052,ko00500,ko00520,ko00901,ko01100,ko01110,ko02010
kz001132	Negative	[M-H]-	179.056	87	180.063	C6H12O6	Inositol	Saccharides and Alcohols	87-89-8	2260000	2210000	3980000	3270000	3620000	2920000	3260000	2880000	3230000	2580000	2850000	2850000	C00137	ko00052,ko00053,ko00562,ko01100,ko01110,ko02010,ko04070
kz001140	Negative	[M-H]-	259.022	97	260.03	C6H13O9P	Glucose-1-phosphate	Saccharides and Alcohols	59-56-3	2910000	2400000	3280000	1720000	2430000	1690000	4390000	2890000	2700000	2270000	2620000	2860000	C00103	ko00010,ko00040,ko00052,ko00500,ko00520,ko00523,ko00561,ko01100,ko01110
kz001141	Negative	[M-H]-	259.022	97	260.03	C6H13O9P	D-Glucose 6-phosphate	Saccharides and Alcohols	56-73-5	3040000	2510000	3250000	1710000	2460000	1970000	4350000	3190000	2870000	2240000	3010000	2640000	C00092	ko00500,ko00562,ko00998,ko01100,ko01110
kz000252	Negative	[M-H]-	259	97	260.03	C6H13O9P	D-Fructose 6-phosphate	Saccharides and Alcohols	643-13-0	3560000	2960000	2920000	1740000	1980000	1770000	5320000	2680000	2620000	2630000	2890000	3100000	C00085	ko00052,ko00500,ko00710,ko01100,ko01110,ko01200
kz001136	Negative	[M-H]-	181.072	101	182.079	C6H14O6	Dulcitol	Saccharides and Alcohols	608-66-2	114000	95300	131000	162000	167000	159000	173000	323000	168000	146000	149000	152000	C01697	ko00052,ko01100
kz001135	Negative	[M-H]-	181.072	71	182.079	C6H14O6	D-Sorbitol	Saccharides and Alcohols	50-70-4	98000	75700	123000	197000	165000	174000	147000	234000	121000	108000	132000	124000	C00794	ko00051,ko00052,ko01100,ko02010
kz001134	Negative	[M-H]-	181.072	101.02	182.079	C6H14O6	Mannitol	Saccharides and Alcohols	69-65-8	32700	25900	37100	58400	44000	44300	44500	82100	38300	38700	43500	42600	C00392	ko00051,ko01100,ko02010
kz000251	Positive	[M+H]+	222	144	221.09	C8H15NO6	N-Acetyl-D-glucosamine	Saccharides and Alcohols	7512-17-6	683000	867000	1020000	1290000	1030000	1070000	1010000	1040000	1200000	1120000	1080000	1020000	C00140	ko00520,ko01100,ko02010
kz001148	Positive	[M+H]+	365.105	203.053	355.111	C12H21O11Na	Turanose	Saccharides and Alcohols	547-25-1	3600000	2280000	2970000	5270000	4030000	6830000	1970000	1870000	1460000	3940000	4360000	4220000	--	--
kz001149	Negative	[M-H]-	421.075	241.1	422.083	C12H23O14P	Trehalose 6-phosphate	Saccharides and Alcohols	4484-88-2	96400	128000	145000	150000	175000	155000	177000	127000	118000	123000	121000	138000	C00689	ko00500,ko01100,ko01110
kz004132	Negative	[M-H]-	487.167	341.108	488.174	C18H32O15	Solatriose	Saccharides and Alcohols	528-40-5	573000	581000	158000	353000	351000	338000	224000	247000	248000	237000	340000	328000	--	--
kz000256	Negative	[M-H]-	649.1	145	650.227	C24H42O20	D(+)-Melezitose O-rhamnoside	Saccharides and Alcohols	-	100000	84200	123000	220000	186000	209000	233000	250000	235000	147000	181000	197000	--	--
kz000246	Negative	[M-H]-	121	59	122.058	C4H10O4	Threitol	Saccharides and Alcohols	7541-59-5	1020000	1110000	920000	1870000	1950000	1640000	865000	1170000	1190000	1160000	1480000	1530000	--	--
kz000245	Positive	[M+H]+	121.042	93.058	120.042	C4H8O4	D(-)-Threose	Saccharides and Alcohols	95-43-2	173000	275000	101000	109000	79400	132000	1810000	1690000	1370000	537000	560000	580000	--	--
kz001371	Negative	[M-H]-	135.03	75.01	136.037	C4H8O5	Threonate	Saccharides and Alcohols	70753-61-6	348000	388000	850000	1310000	1100000	1120000	653000	724000	659000	609000	716000	810000	--	--
kz001123	Negative	[M-H]-	149.046	59.0131	150.053	C5H10O5	D-(-)-Arabinose	Saccharides and Alcohols	10323-20-3	2140000	3540000	1880000	4080000	5380000	5000000	3130000	1980000	3110000	2700000	3260000	3290000	--	--
kz000257	Negative	[M-H]-	229.012	96.97	230.019	C5H11O8P	Ribulose-5-phosphate	Saccharides and Alcohols	4300-28-1	125000	80000	90600	51100	79800	76700	156000	67600	71400	91800	92000	113000	C00117	ko00030,ko00230,ko00440,ko00710,ko00750,ko01100,ko01110,ko01200,ko01230
kz001142	Negative	[M-H]-	288.997	97	290.004	C6H11PO11	Glucarate O-Phosphoric acid	Saccharides and Alcohols	-	17400000	7760000	6150000	2880000	3660000	3160000	10000000	4570000	4240000	3120000	3570000	3510000	--	--
kz001138	Negative	[M-H]-	195.051	74.9	196.058	C6H12O7	Gluconic acid	Saccharides and Alcohols	526-95-4	64800	35700	220000	349000	429000	335000	158000	229000	216000	182000	168000	191000	C00257	ko00030,ko01100,ko01110,ko01200
kz000250	Positive	[M+H]+	180	162	179.079	C6H13NO5	Glucosamine	Saccharides and Alcohols	3416-24-8	298000	381000	312000	377000	355000	314000	428000	269000	323000	329000	330000	287000	C00329	ko00520,ko01100
kz002863	Negative	[M-H]-	209.067	59.01	210.074	C7H14O7	Sedoheptulose	Saccharides and Alcohols	3019-74-7	99800	96200	232000	177000	215000	189000	196000	231000	205000	233000	170000	200000	C02076	ko00710,ko01100
kz000253	Negative	[M-H]-	289	97	290.04	C7H15O10P	D-Sedoheptuiose 7-phosphate	Saccharides and Alcohols	2646-35-7	17800000	9030000	9170000	3360000	4160000	3930000	14000000	6430000	5920000	4040000	4730000	4890000	--	--
kz001139	Positive	[M+H]+	206.139	76	205.131	C9H19NO4	Pantothenol	Saccharides and Alcohols	16485-10-2	21500	12000	13600	6300	9530	37700	11100	14800	8660	16500	14800	19400	C05944	ko00770
kz005413	Negative	[M-H]-	333.058	333.056	334.067	C9H19O11P	1-(sn-Glycero-3-phospho)-1D-myo-inositol	Saccharides and Alcohols	-	3070000	2600000	3700000	1400000	1260000	1280000	6740000	2810000	2860000	3000000	3390000	2960000	--	--
kz003370	Positive	[M+H]+	375.129	177.05	374.121	C16H22O10	Swertiamarin	Terpenoids	-	664000	384000	835000	194000	167000	191000	147000	206000	220000	368000	281000	363000	--	--
kz000410	Positive	[M+H]+	359.134	197	358.126	C16H22O9	Sweroside	Terpenoids	14215-86-2	768000	1040000	473000	1440000	1700000	1520000	1180000	932000	1430000	1270000	1230000	1060000	C17071	--
kz003728	Positive	[M+H]+	389.144	209.081	388.137	C17H24O10	Geniposide	Terpenoids	24512-63-8	65500	55900	72600	526000	545000	475000	100	100	100	233000	163000	203000	C09781	--
kz002218	Positive	[M+H]+	227.091	149.061	226.084	C11H14O5	Genipin	Terpenoids	6902-77-8	731000	295000	356000	93900	141000	112000	124000	81300	155000	234000	188000	160000	C09780	--
kz005179	Negative	[M-H]-	389.111	167.036	390.116	C16H22O11	Monotropein	Terpenoids	5945-50-6	2970000	2480000	5710000	5310000	5980000	5840000	666000	842000	647000	3200000	3180000	3590000	--	--
kz003038	Negative	[M-H]-	675.41	397.137	676.419	C38H60O10	3-O-(2-O-Acetyl-β-D-glucopyranosyl) oleanolic acid	Terpenoids	-	264000	177000	827000	574000	602000	614000	117000	407000	708000	698000	848000	905000	--	--
kz001155	Positive	[M+H]+	124.039	78	123.032	C6H5NO2	Nicotinic acid	Vitamins	59-67-6	121000	76700	69900	76700	96300	99600	216000	317000	312000	177000	126000	172000	C00253	ko00760,ko00960,ko01100,ko01110
kz001159	Positive	[M+H]+	245.095	227	244.088	C10H16N2O3S	Biotin	Vitamins	58-85-5	21000	18400	17300	24300	24400	3420	93400	66600	116000	31700	46200	38500	C00120	ko00780,ko01100,ko02010
kz000258	Positive	[M+H]+	256.2	124.1	256.082	C11H14NO6+	Nicotinate D-ribonucleoside	Vitamins	17720-18-2	431000	316000	201000	246000	265000	252000	2560000	2700000	3700000	1090000	1100000	1110000	C05841	ko00760,ko01100
kz001162	Positive	[M+H]+	346.113	184.1	345.106	C14H19NO9	4-Pyridoxic acid O-hexoside	Vitamins	-	830000	815000	635000	346000	356000	378000	397000	348000	358000	485000	497000	527000	--	--
kz000263	Positive	[M+H]+	332.134	152.072	331.127	C14H21NO8	Pyridoxine-5'-O-glucoside	Vitamins	-	589000	630000	342000	682000	756000	864000	536000	491000	534000	582000	506000	542000	C03996	--
kz001163	Positive	[M+H]+	377.146	243	376.138	C17H20N4O6	Riboflavin	Vitamins	83-88-5	897000	1650000	3920000	3000000	3300000	4030000	6440000	6120000	8090000	4500000	4650000	4100000	C00255	ko00740,ko01100,ko01110,ko02010
kz001165	Positive	[M+H]+	494.187	332.5	493.18	C20H31NO13	Pyridoxine di-O-hexoside	Vitamins	-	33500	52100	44000	85900	105000	130000	41500	42100	49100	49800	56600	53900	--	--
kz001166	Positive	[M+H]+	508.181	152.4	507.174	C24H29NO11	Pyridoxine O-feruloyl hexoside	Vitamins	-	217000	123000	248000	192000	276000	262000	26900	40600	32500	181000	155000	178000	--	--
kz001154	Positive	[M+H]+	123.055	79.9	122.048	C6H6N2O	Nicotinamide	Vitamins	98-92-0	402000	680000	365000	271000	293000	273000	571000	441000	302000	382000	399000	418000	C00153	ko00760,ko01100
kz001156	Positive	[M+H]+	170.081	134.1	169.074	C8H11NO3	Pyridoxine	Vitamins	65-23-6	95600	84600	54700	66700	98500	94000	158000	156000	257000	91900	104000	114000	C00314	ko00750,ko01100
kz001157	Positive	[M+H]+	184.06	148	183.053	C8H9NO4	4-Pyridoxic acid	Vitamins	82-82-6	1660000	1580000	1090000	1880000	2100000	1850000	2030000	1960000	2130000	1890000	1790000	1880000	C00847	ko00750,ko01100
kz001158	Positive	[M+H]+	220.118	202.1	219.111	C9H17NO5	D-Pantothenic Acid	Vitamins	79-83-4	230000	187000	229000	415000	431000	441000	648000	1180000	1030000	520000	551000	503000	C00864	ko00410,ko00770,ko01100,ko01110
km1405	Positive	[M+H]+	286	124	285	C12H15NO7	Nicotinic acid-hexoside	Vitamins	-	1450000	661000	2990000	7220000	6320000	6620000	1580000	2170000	1890000	3520000	3340000	3320000	--	--
km0879	Negative	[M-H]-	155	111	156.017	C5H4N2O4	Orotic acid	Vitamins	65-86-1	58000	299000	184000	47600	33100	48400	487000	205000	170000	122000	177000	159000	C00295	ko00240,ko01100
km0715	Negative	[M-H]-	175	87	176.12	C6H8NaO6	L-ascorbate	Vitamins	50-81-7	1040000	704000	847000	664000	643000	371000	459000	236000	520000	295000	423000	480000	C00072	ko00053,ko00480,ko01100,ko01110
kz005305	Positive	[M+H]+	193.05	105.068	192.042	C10H8O4	4-Methylesculetin	Coumarins	529-84-0	161000	315000	168000	861000	1050000	759000	220000	278000	202000	368000	449000	214000	--	--
kz001176	Positive	[M+H]+	193.05	133	192.042	C10H8O4	Scopoletin(7-Hydroxy-5-methoxycoumarin)	Coumarins	92-61-5	212000	144000	157000	751000	609000	503000	204000	165000	208000	430000	261000	243000	C01752	ko00940,ko01110
kz000268	Positive	[M+H]+	207.1	85	206.058	C11H10O4	6-Hydroxymethylherniarin	Coumarins	117597-79-2	102000	393000	63800	3480000	3730000	3820000	50500	51100	51300	1060000	1400000	1060000	--	--
kz001177	Positive	[M+H]+	207.065	151	206.058	C11H10O4	Scoparone	Coumarins	120-08-1	52200	26400	21800	9570000	6820000	7060000	100	100	100	2920000	3220000	3000000	C09311	--
kz005318	Positive	[M+H]+	261.112	189.055	260.105	C15H16O4	7-Methoxy-5-Prenyloxycoumarin	Coumarins	35590-41-1	4120	3070	14100	12100	12100	10800	2850	3470	3590	7810	5430	6520	--	--
kz005316	Positive	[M+H]+	261.112	189.055	260.105	C15H16O4	Auraptenol	Coumarins	1221-43-8	100	100	100	6460	7200	5770	100	100	100	4980	5350	5120	--	--
kz001188	Negative	[M-H]-	339.072	177	340.079	C15H16O9	Esculin(6,7-DihydroxyCoumarin-6-glucoside)	Coumarins	531-75-9	175000	280000	138000	428000	389000	413000	1050000	1000000	1220000	482000	524000	601000	C09264	--
kz000272	Negative	[M-H]-	351.1	105.1	352.079	C16H16O9	Esculetin 7-O-quinic acid	Coumarins	-	18200000	19700000	23800000	15400000	16500000	16100000	14900000	16200000	15600000	20700000	19600000	20600000	--	--
kz000273	Positive	[M+H]+	353.1	179	352.079	C16H16O9	Esculetin 6-O-quinic acid	Coumarins	-	666000	728000	779000	799000	849000	899000	732000	769000	703000	814000	946000	971000	--	--
kz001190	Positive	[M+H]+	355.102	193.049	354.095	C16H18O9	Scopolin	Coumarins	531-44-2	2910000	1750000	2710000	7590000	5290000	6060000	17000000	16700000	19700000	8830000	8920000	7840000	C01527	ko00940,ko01110
km1423	Positive	[M+H]+	339.1	145.4	338.1	C19H14O6	O-Feruloyl 2-hydroxylcoumarin	Coumarins	-	458000	223000	314000	225000	182000	150000	65000	85000	57900	182000	164000	223000	--	--
kz001185	Positive	[M+H]+	339.086	177.2	338.079	C19H14O6	O-Feruloyl 4-hydroxylcoumarin	Coumarins	-	1320000	516000	1040000	979000	140000	400000	284000	417000	252000	743000	413000	347000	--	--
kz001169	Positive	[M+H]+	161.06	115	160.052	C10H8O2	6-MethylCoumarin	Coumarins	92-48-8	17400	14100	16900	339000	591000	557000	67500	88500	54000	194000	199000	180000	--	--
kz003056	Positive	[M+H]+	223.06	190.025	222.053	C11H10O5	Umckalin (7-hydroxy-5,6-dimethoxycoumarin)	Coumarins	43053-62-9	141000	135000	46400	68400	69700	96600	55900	75500	56800	76700	83400	70200	--	--
kz002144	Positive	[M+H]+	187.039	131	186.032	C11H6O3	Angelicin	Coumarins	523-50-2	17700	11900	10800	100	100	100	115000	157000	177000	65200	55400	71100	C09060	ko01110
kz005308	Positive	[M+H]+	203.034	147	202.027	C11H6O4	Xanthotoxol	Coumarins	2009-24-7	65100	51200	33100	244000	471000	348000	59900	69100	63700	137000	113000	123000	C00841	--
kz003262	Negative	[M-H]-	187.1	123.1	188.047	C11H8O3	Ayapin	Coumarins	494-56-4	53100	48000	56700	51600	62400	61300	24100	23600	25600	37600	49300	44800	C18078	--
kz005310	Positive	[M+H]+	217.05	202	216.042	C12H8O4	8-Methoxypsoralen	Coumarins	298-81-7	84000	50100	132000	100	100	100	23900	26700	31800	51000	44300	44400	C01864	--
kz005312	Negative	[M-H]-	227.071	93.035	228.079	C14H12O3	Xanthyletin	Coumarins	553-19-5	221000	207000	95600	261000	182000	247000	18300	37400	38800	149000	144000	165000	--	--
kz005314	Positive	[M+H]+	245.118	189.059	244.11	C15H16O3	suberosin	Coumarins	581-31-7	100	100	100	11400	11600	13300	100	100	100	3660	6350	7380	--	--
kz001184	Positive	[M+H]+	325.092	163	324.085	C15H16O8	Skimmin	Coumarins	93-39-0	185000	386000	175000	121000	95700	165000	482000	706000	624000	406000	371000	478000	--	--
kz004265	Positive	[M+H]+	271.096	147.2	270.089	C16H14O4	Isoimperatorin	Coumarins	482-45-1	54200	35500	14600	17600	21000	15900	39800	48500	58600	32500	31000	29000	C16976	--
kz005043	Positive	[M+H]+	369.165	177.055	368.074	C16H16O10	Scopoletin?Beta-D-Glucuronide	Coumarins	132752-65-9	5480000	3820000	8190000	3570000	2870000	3560000	9140000	9870000	7640000	6180000	6080000	4710000	--	--
kz003660	Positive	[M+H]+	371.102	209.048	370.09	C16H18O10	Fraxin	Coumarins	524-30-1	56400	29200	94000	100	100	100	100	100	100	26200	25700	23200	--	--
kz001183	Positive	[M+H]+	323.091	177.4	322.084	C19H14O5	O-Feruloyl coumarin	Coumarins	-	56400	24600	38900	53900	33600	43200	25100	16700	19600	26300	29100	30500	--	--
kz005320	Negative	[M-H]-	297.147	174.032	298.157	C19H22O3	Aurapten	Coumarins	495-02-3	921000	1330000	104000	114000	52800	57300	3200000	10300000	15200000	3540000	4160000	4430000	--	--
kz005323	Positive	[M+H]+	339.159	203.034	338.152	C21H22O4	Bergamottin	Coumarins	7380-40-7	344000	248000	322000	554000	329000	351000	427000	555000	531000	561000	342000	418000	--	--
km1278	Negative	[M-H]-	703.4	351.1	704.4	C32H32O18	Esculetin O-quinacyl esculetin O-quinic acid	Coumarins	-	8360000	9410000	12900000	5290000	4190000	4780000	7110000	7880000	4840000	9180000	8770000	10100000	--	--
kz003053	Negative	[M-H]-	161.025	133.029	162.032	C9H6O3	Umbelliferone	Coumarins	93-35-6	667000	876000	483000	1180000	1160000	1190000	1190000	993000	1310000	881000	1000000	961000	--	--
kz001175	Negative	[M-H]-	177.019	133.2	178.027	C9H6O4	Esculetin	Coumarins	305-01-1	1560000	1070000	814000	2320000	2880000	2320000	1540000	1190000	1580000	2080000	1700000	1550000	C09263	--
km0081	Positive	[M+H]+	271.1	153	270.053	C15H10O5	Genistein (4',5,7-Trihydroxyisoflavone)	Isoflavones	446-72-0	104000	126000	76500	64800	61400	50100	194000	156000	154000	98400	105000	95600	C06563	ko00943,ko01100,ko01110
km0098	Positive	[M+H]+	287	153	286.048	C15H10O6	Orobol (5,7,3',4'-tetrahydroxyisoflavone)	Isoflavones	480-23-9	267000	371000	411000	53000	103000	93100	401000	372000	203000	253000	270000	263000	C10510	--
km0231	Positive	[M+H]+	287	153	286.048	C15H10O6	2'-Hydroxygenistein	Isoflavones	1156-78-1	270000	413000	443000	50400	84200	88200	404000	405000	174000	248000	255000	244000	C12134	ko00943
kz001193	Negative	[M-H]-	283.061	268	284.068	C16H12O5	Prunetin	Isoflavones	552-59-0	24000	10800	36400	25800	9960	20300	7900	21700	25500	17300	20700	20500	C10521	ko00943
km0602	Positive	[M+H]+	433	271	432.106	C21H20O10	Genistein 7-O-Glucoside (Genistin)	Isoflavones	529-59-9	4030000	6770000	5240000	6660000	8920000	7750000	10900000	8640000	11600000	7600000	6660000	6670000	C09126	ko00943
kz002421	Positive	[M+H]+	433.113	271.06	432.106	C21H20O10	4',5-Dihydroxyisoflavone-7-O-galactoside	Isoflavones	-	2160000	1930000	1680000	1220000	1250000	1190000	2100000	1550000	2010000	1740000	1620000	1720000	--	--
kz002187	Positive	[M+H]+	447.129	285	446.121	C22H22O10	Sissotrin	Isoflavones	5928-26-7	10100	11300	14800	37000	22300	20600	8940	18500	6810	18600	11700	19400	C05376	ko00943
kz005147	Positive	[M+H]+	523.145	346.1	522.137	C24H26O13	Iridin	Isoflavones	491-74-7	46700	193000	26400	138000	143000	135000	100	100	100	82200	83100	88600	C10465	--
kz002154	Positive	[M+H]+	255.065	199.079	254.058	C15H10O4	Daidzein	Isoflavones	-	28000	21000	19800	4660	2390	4080	27900	19300	25800	16400	22900	12000	--	--
kz002188	Positive	[M+H]+	461.144	299.091	460.137	C23H24O10	Wistin	Isoflavones	19046-26-5	100	100	100	100	100	100	182000	217000	307000	69300	100000	103000	--	--
kz002192	Positive	[M+H]+	519.113	271.05	518.106	C24H22O13	Malonyglygenistin	Isoflavones	-	293000	238000	235000	285000	206000	212000	11600000	11200000	12700000	3850000	4150000	4430000	--	--
kz000080	Negative	[M-H]-	339.334	183.2	160.1	C10H12N2	Docosanoic acid	Free fatty acids	112-85-6	11000	3780	17900	12200	10900	9270	1830	2880	3790	11400	5780	9050	C08281	ko00073,ko01040
kz000083	Positive	[M+H]+	277.2	93	276.209	C18H28O2	Octadecadien-6-ynoic acid	Free fatty acids	-	49900	35200	88200	56600	44600	47100	51800	38500	71400	52700	44100	48700	--	--
kz001222	Positive	[M+H]+	277.216	149.023	276.209	C18H28O2	Octadecatetraenoic acid	Free fatty acids	20290-75-9	100	100	100	100	100	100	146000	173000	146000	61100	66500	68500	C16300	ko00592,ko01110
kz001225	Positive	[M+H]+	279.232	95.1	278.225	C18H30O2	Punicic acid	Free fatty acids	544-72-9	72600	59900	76100	31900	29000	47000	92600	118000	95700	76000	85800	86300	C08364	--
kz000084	Positive	[M+H]+	279.2	149.4	278.225	C18H30O2	Octadeca-11E,13E,15Z-trienoic acid	Free fatty acids	25575-00-2	10500000	8030000	6580000	6320000	5500000	5030000	5530000	6330000	5890000	6280000	6880000	6630000	--	--
kz001223	Negative	[M-H]-	277.217	277.217	278.225	C18H30O2	α-Linolenic Acid	Free fatty acids	463-40-1	24400000	20100000	31400000	26700000	26400000	25600000	14200000	22000000	21100000	25500000	24100000	25800000	C06427	ko00592,ko01040,ko01100,ko01110
kz001232	Negative	[M-H]-	293.212	193.1	294.219	C18H30O3	13-HOTrE(r)	Free fatty acids	74784-20-6	62600	58500	61000	58200	63800	62600	23800	63100	55400	54800	58500	59400	--	--
kz001231	Negative	[M-H]-	293.212	275.1	294.219	C18H30O3	9-KODE	Free fatty acids	54232-59-6	9750	9220	15700	6230	6480	7230	4160	8460	8000	12300	13700	12400	--	--
kz000086	Positive	[M+H]+	295.2	179.2	294.219	C18H30O3	9-Hydroxy-10,12,15-octadecatrienoic acid	Free fatty acids	-	117000	150000	107000	198000	183000	175000	76300	89600	66200	121000	165000	153000	--	--
kz001236	Negative	[M-H]-	295.228	195.139	296.235	C18H32O3	13-Hydroxy-9,11-octadecadienoic acid	Free fatty acids	5204-88-6	107000	121000	146000	256000	217000	216000	61100	138000	110000	225000	259000	260000	--	--
kz001234	Negative	[M-H]-	295.228	195.139	296.235	C18H32O3	9-Hydroxy-10,12-octadecadienoic acid	Free fatty acids	15514-85-9	109000	124000	143000	246000	221000	218000	61500	134000	113000	223000	265000	262000	--	--
kz001238	Negative	[M-H]-	295.228	277.3	296.235	C18H32O3	9,10-EODE	Free fatty acids	65167-83-1	56700	58600	69000	77300	58800	85400	40300	60700	54300	92200	112000	117000	--	--
kz001237	Negative	[M-H]-	295.228	195.2	296.235	C18H32O3	12,13-EODE	Free fatty acids	6799-85-5	3620	4610	4890	5170	3080	5380	4200	5340	3830	5040	6780	4780	--	--
kz001244	Negative	[M-H]-	311.223	223.172	312.23	C18H32O4	9-Hydroxy-12-oxo-10-octadecenoic acid	Free fatty acids	-	2550000	1700000	4320000	100	100	100	1900000	2560000	2890000	2960000	2880000	3640000	--	--
kz000089	Negative	[M-H]-	311.1	171.3	312.23	C18H32O4	13-HPODE	Free fatty acids	33964-75-9	3010	2900	4350	5310	3790	3910	1240	4480	4060	4290	4100	4620	C04717	ko00591,ko01100
kz001226	Negative	[M-H]-	281.249	281.25	282.256	C18H34O2	11-Octadecanoic acid(Vaccenic acid)	Free fatty acids	506-17-2	787000	936000	1840000	1110000	1280000	1410000	749000	1340000	1490000	2430000	2620000	2760000	--	--
kz001227	Negative	[M-H]-	281.249	281.248	282.256	C18H34O2	Elaidic Acid	Free fatty acids	112-79-8	77300	129000	50700	128000	108000	145000	307000	173000	187000	72500	109000	100000	--	--
kz004765	Positive	[M+H]+	677.374	677.373	676.367	C33H56O14	2,3-Dihydroxypropyl-9,12,15-octadecatrienoate-hexose-hexose	Free fatty acids	-	658000	712000	1680000	1320000	2040000	1640000	1320000	1870000	1970000	1610000	2300000	2680000	--	--
km1034	Negative	[M-H]-	199	181	200	C12H24O2	Lauric acid (C12:0)	Free fatty acids	143-07-7	19500	22900	15100	12800	14200	13300	13900	17400	16700	18800	19500	22900	C02679	ko00061,ko01100,ko01110
km1048	Negative	[M-H]-	225	207	226	C14H26O2	Myristoleic acid (C14:1)	Free fatty acids	544-64-9	14600	19700	31100	9660	9560	13200	21100	9200	7740	19700	22300	23500	C08322	--
kz001214	Negative	[M-H]-	227.202	227.203	228.209	C14H28O2	Myristic Acid	Free fatty acids	544-63-8	2810000	2510000	3930000	4160000	3070000	3210000	1810000	2310000	1760000	3790000	2850000	3090000	C06424	ko00061,ko01100
kz001216	Negative	[M-H]-	253.217	235.19	254.225	C16H30O2	Palmitoleic Acid	Free fatty acids	373-49-9	90500	107000	112000	59600	59200	82800	116000	82300	64400	108000	133000	135000	C08362	ko00061
kz001217	Negative	[M-H]-	255.233	211.081	256.24	C16H32O2	Palmitic acid	Free fatty acids	1957/10/3	14500	12300	10400	8890	11400	15700	7730	10700	9480	11700	13600	17700	--	--
kz001597	Negative	[M-H]-	287.223	241.222	288.23	C16H32O4	10,16-Dihydroxy-palmitic acid	Free fatty acids	3233-90-7	6430	9610	10600	12600	13900	12800	11200	11100	7400	10200	11900	11600	C08285	ko00073
kz002895	Negative	[M-H]-	133.01	115.01	266.225	C17H30O2	Methyl 7,10-hexadecadienoate	Free fatty acids	-	1350000	1290000	1440000	1340000	1100000	1250000	970000	1040000	1070000	1050000	1320000	1330000	--	--
kz000085	Positive	[M+H]+	291	190.9	290.188	C18H26O3	4-oxo-9Z,11Z,13E,15E-octadecatetraenoic acid	Free fatty acids	-	26000	35400	32500	19100	17900	17700	21000	24300	21100	31100	30800	26400	--	--
kz000088	Negative	[M-H]-	309	209	310.214	C18H30O4	13-HpOTrE(r)	Free fatty acids	121107-97-9	5930	4350	9280	5890	4280	4210	2950	5030	7620	8430	8930	9870	--	--
kz001254	Negative	[M-H]-	329.233	229.146	330.241	C18H34O5	9,10,13-Trihyroxy-11-octadecadienoic acid	Free fatty acids	-	119000	117000	113000	137000	117000	134000	36400	50600	53800	93200	107000	106000	--	--
kz001257	Positive	[M+H]+	337.237	283.205	336.23	C20H32O4	15s-Hydroperoxyeicosatetraenoic Acid[15(S)-HpETE]	Free fatty acids	70981-96-3	12100	3900	21600	100	100	100	77100	95600	102000	49900	58500	60500	--	--
kz002198	Negative	[M-H]-	311.295	183.013	312.303	C20H40O2	Arachidic Acid	Free fatty acids	-	67400	25400	96000	69300	46600	52500	100	100	100	65100	48600	59500	--	--
kz000306	Positive	[M+H]+	225.148	151.112	224.141	C13H20O3	Methyl jasmonate	Organic acids	1211-29-6	104000	159000	89300	71300	82200	97800	38400	64200	60400	75600	60100	66400	C11512	ko00592,ko01110
kz000289	Negative	[M-H]-	117	59	118.027	C4H6O4	D-Erythronolactone	Organic acids	15667-21-7	169000	113000	137000	102000	93300	89700	224000	128000	179000	71400	78100	72600	--	--
kz001276	Negative	[M-H]-	117.019	73	118.027	C4H6O4	Succinic acid	Organic acids	110-15-6	2050000	1710000	3560000	3140000	3540000	2960000	5860000	4700000	4830000	2970000	3690000	3970000	C00042	ko00020,ko00190,ko00250,ko00310,ko00350,ko00360,ko00620,ko00630,ko00640,ko00650,ko00760,ko00920,ko01100,ko01110,ko01200
kz001275	Negative	[M-H]-	117.019	73	118.027	C4H6O4	Methylmalonic acid	Organic acids	516-05-2	2080000	1750000	3500000	3110000	3600000	3180000	5540000	4620000	4780000	3020000	3670000	4000000	C02170	ko00240,ko00280,ko00640,ko01100
kz001264	Negative	[M-H]-	103.04	59.1	104.047	C4H8O3	3-Hydroxybutyrate	Organic acids	300-85-6	3850000	4600000	3050000	2620000	4040000	4040000	5070000	2570000	3120000	2980000	3320000	3610000	--	--
kz001262	Negative	[M-H]-	103.04	57	104.047	C4H8O3	α-Hydroxyisobutyric acid	Organic acids	594-61-6	5400	4520	7390	4440	10700	8870	7930	7580	6730	6720	9760	9880	--	--
kz001265	Negative	[M-H]-	103.04	57	104.047	C4H8O3	2-Hydroxybutanoic acid	Organic acids	600-15-7	13500	12200	20600	33200	30400	24500	23100	23400	34900	20500	34500	27600	C05984	ko00640
kz001261	Positive	[M+H]+	104.071	68.8	103.063	C4H9NO2	γ-Aminobutyric acid	Organic acids	1956/12/2	14000	13800	28100	20200	20100	25200	106000	91500	182000	61700	57900	48400	C00334	ko00250,ko00330,ko00410,ko00650,ko00760,ko01100
kz001274	Positive	[M+H]+	118.086	87.0457	117.079	C5H11NO2	N-Methyl-4-aminobutyric acid	Organic acids	1119-48-8	140000	118000	142000	87200	52000	64200	65500	58800	81700	68500	75700	71900	C15987	ko00760,ko01100
kz001285	Negative	[M-H]-	131.035	87	132.042	C5H8O4	2-Methylsuccinic acid	Organic acids	498-21-5	1820000	1610000	957000	1120000	581000	1060000	882000	1010000	872000	1190000	1410000	1340000	--	--
kz000293	Negative	[M-H]-	131.042	87	132.042	C5H8O4	Glutaric acid	Organic acids	110-94-1	1740000	2060000	881000	1150000	630000	1030000	970000	855000	859000	1140000	1370000	1290000	C00489	ko00071,ko00310,ko01100
kz002807	Negative	[M-H]-	131.035	87.0459	132.042	C5H8O4	Dimethylmalonic acid	Organic acids	595-46-0	445000	450000	499000	413000	157000	302000	198000	254000	187000	247000	320000	331000	--	--
kz000295	Negative	[M-H]-	145.06	101.06	146.058	C6H10O4	Methylglutaric acid	Organic acids	18069-17-5	8550	10900	2740	5580	7400	7030	3810	3420	3090	4930	5150	3160	--	--
kz001295	Negative	[M-H]-	145.051	101	146.058	C6H10O4	2-Methylglutaric acid	Organic acids	617-62-9	94000	129000	170000	231000	230000	268000	145000	138000	165000	142000	186000	175000	--	--
kz001294	Negative	[M-H]-	145.051	101	146.058	C6H10O4	Adipic Acid	Organic acids	124-04-9	125000	127000	182000	257000	224000	278000	166000	161000	177000	146000	205000	188000	C06104	ko01100
kz001319	Negative	[M-H]-	193.035	72.795	194.043	C6H10O7	D-Galacturonic acid(Gal A)	Organic acids	685-73-4	14200	8240	78300	21500	37200	26600	36800	45000	43300	25700	32000	24800	C00333	ko00040,ko00053,ko00520,ko01100,ko02010
kz001283	Positive	[M+H]+	132.102	69	131.095	C6H13NO2	6-Aminocaproic acid	Organic acids	60-32-2	281000	288000	105000	288000	323000	355000	346000	262000	331000	276000	266000	267000	C02378	ko01100
kz000291	Negative	[M-H]-	122.03	78	123.032	C6H5NO2	2-Picolinic acid	Organic acids	98-98-6	57500	55000	85300	154000	132000	140000	269000	226000	298000	121000	164000	142000	C10164	ko00380,ko01100
kz001311	Positive	[M+H]+	175.024	99	174.016	C6H6O6	Trans-Citridic acid	Organic acids	4023-65-8	1080000	1260000	683000	410000	217000	434000	207000	232000	309000	414000	410000	410000	C02341	ko00660,ko01100
kz000301	Negative	[M-H]-	173.016	137	174.016	C6H6O6	Cis-Aconitic acid	Organic acids	585-84-2	50000	103000	783000	111000	85000	95900	290000	561000	372000	203000	240000	228000	C00417	ko00020,ko00630,ko00660,ko01100,ko01110,ko01210
kz001307	Negative	[M-H]-	165.019	77	166.027	C8H6O4	Phthalic acid	Organic acids	88-99-3	391000	427000	451000	1130000	965000	1110000	598000	597000	633000	557000	679000	678000	C01606	ko01100,ko02010
kz001306	Negative	[M-H]-	163.04	91	164.047	C9H8O3	Phenylpyruvic acid	Organic acids	156-06-9	58200	61600	107000	100	100	100	435000	413000	473000	191000	235000	212000	C00166	ko00360,ko00400,ko00960,ko01100,ko01110,ko01210,ko01230
kz001326	Positive	[M+H]+	241.13	170	240.122	C10H16N4O3	(S)-2-(4-Aminobutanamido)-3-(1-methyl-1H-imidazol-5-yl)propanoic acid	Organic acids	584-85-0	3260	2960	4270	3400	4160	3420	4890	7020	4960	4660	1110	5540	C01262	ko00340,ko00410,ko01100
kz000307	Negative	[M-H]-	289.1	97.1	290.123	C10H18N4O6	Argininosuccinic acid	Organic acids	2387-71-5	227000	190000	523000	112000	162000	118000	237000	194000	217000	161000	233000	213000	C03406	ko00220,ko00250,ko01100,ko01110,ko01230
kz002811	Negative	[M-H]-	271.228	225.22	272.235	C16H32O3	2-hydroxyhexadecanoic acid	Organic acids	764-67-0	288000	256000	337000	574000	334000	343000	234000	440000	280000	433000	397000	387000	--	--
km0982	Positive	[M+H]+	556.3	371	555.284	C26H45NO7S	Taurocholic acid	Organic acids	81-24-3	43400	32200	40400	30200	25100	21600	26900	24200	14800	28700	29700	29200	C05122	ko00430,ko01100
kz001280	Negative	[M-H]-	124.007	80	125.015	C2H7NO3S	2-Aminoethanesulfonic acid	Organic acids	107-35-7	5690	5010	7430	43200	17300	19700	1760	11900	5040	11000	8620	11400	C00245	ko00430,ko00920,ko01100,ko02010
kz004181	Negative	[M-H]-	677.173	515.137	678.158	C34H30O15	Tricaffeoylquinic acid	Organic acids	-	48800	152000	18100	233000	58400	132000	166000	237000	166000	99400	98900	107000	--	--
kz001310	Negative	[M-K]-	166.975	78.7	166.975	C3H4KO6P	Phosphoenolpyruvic acid	Organic acids	4265-07-0	227000	191000	393000	407000	474000	448000	665000	420000	364000	277000	322000	280000	--	--
kz000311	Negative	[M-H]-	103.004	59	104.011	C3H4O4	Malonic acid	Organic acids	141-82-2	3520000	4320000	2660000	2380000	3410000	3420000	4560000	2450000	2560000	2820000	3450000	3360000	C00383	ko00061,ko00240,ko00410,ko01100,ko01212
kz000290	Negative	[M-H]-	118	74	119.022	C3H5NO4	Aminomalonic acid	Organic acids	1068-84-4	73700	73900	141000	119000	127000	133000	203000	185000	191000	122000	140000	143000	C00872	--
kz000284	Negative	[M-H]-	89	59	90.0317	C3H6O3	3-Hydroxypropanoic acid	Organic acids	503-66-2	16700	19000	14300	22200	27700	36500	35700	24100	25900	29600	14900	20700	C01013	ko00240,ko00410,ko00640,ko01100,ko01200
kz000300	Negative	[M-H]-	169	79	169.998	C3H7O6P	DL-Glyceraldehyde 3-phosphate	Organic acids	591-59-3	287000	181000	131000	38400	86000	55700	234000	119000	82900	107000	115000	131000	C00661	--
km0625	Negative	[M-H]-	166	124	167.037	C3H9N3O3S	Guanidinoethyl sulfonate	Organic acids	543-18-0	3570	5540	4810	11500	5970	7260	9080	8740	2790	8450	9670	7040	--	--
kz001270	Negative	[M-H]-	115.004	71	116.011	C4H4O4	Fumaric acid	Organic acids	110-17-8	179000	235000	247000	207000	146000	141000	152000	175000	140000	147000	238000	227000	C00122	ko00020,ko00190,ko00220,ko00250,ko00350,ko00360,ko00620,ko00650,ko00760,ko01100,ko01110,ko01200
kz001284	Negative	[M-H]-	130.999	59.2	132.006	C4H4O5	Oxaloacetic acid	Organic acids	328-42-7	107000	173000	130000	166000	154000	152000	122000	99200	115000	108000	138000	112000	C00036	ko00010,ko00020,ko00250,ko00620,ko00630,ko00710,ko01100,ko01110,ko01200,ko01210,ko01230
kz001289	Negative	[M-H]-	133.014	71	134.022	C4H6O5	Malic acid	Organic acids	636-61-3	1240000	1210000	1480000	1480000	1100000	1190000	1000000	1050000	1000000	936000	1290000	1260000	--	--
kz001298	Negative	[M-H]-	149.009	87	150.016	C4H6O6	L-(+)-Tartaric acid	Organic acids	87-69-4	2080000	3940000	1410000	3880000	5750000	5060000	3130000	2150000	2960000	3010000	3580000	3460000	C00898	ko00630,ko01100
kz001308	Negative	[M-H]-	165.041	75	166.048	C5H10O6	D-Xylonic acid	Organic acids	526-91-0	3360000	3550000	3810000	8710000	9010000	8850000	6300000	6200000	6450000	5590000	7280000	6240000	C00502	ko00040,ko01100
kz001293	Positive	[M+H]+	146.092	87	145.085	C5H11N3O2	4-Guanidinobutyric acid	Organic acids	463-00-3	581000	728000	544000	930000	814000	1030000	979000	1100000	886000	830000	788000	762000	C01035	ko00330,ko01100
kz001281	Negative	[M-H]-	129.019	85	130.027	C5H6O4	Citraconic acid	Organic acids	498-23-7	42700	49400	116000	330000	283000	297000	53200	78600	86600	145000	115000	108000	C02226	ko00290,ko00660,ko01100,ko01210
kz000312	Negative	[M-H]-	145.014	101	146.022	C5H6O5	A-Ketoglutaric acid	Organic acids	328-50-7	566000	715000	1710000	890000	1170000	1080000	3790000	2740000	3130000	1450000	1990000	1940000	C00026	ko00020,ko00040,ko00053,ko00220,ko00250,ko00300,ko00310,ko00340,ko00430,ko00630,ko00650,ko00660,ko01100,ko01110,ko01200,ko01210,ko01230
kz000296	Negative	[M-H]-	147	87.1	148.037	C5H8O5	Citramalate	Organic acids	2306-22-1	1010000	1690000	1030000	2510000	1890000	2390000	1410000	1750000	1860000	1340000	1880000	2010000	C00815	--
kz001287	Negative	[M-H]-	131.071	85	132.079	C6H12O3	(S)-(-)-2-Hydroxyisocaproic acid	Organic acids	13748-90-8	34400	37200	48200	105000	94300	111000	38800	67100	43500	66700	99400	74200	--	--
kz001291	Negative	[M-H]-	141.019	59	142.027	C6H6O4	Trans,trans-Muconic acid	Organic acids	3588-17-8	293000	232000	489000	463000	1260000	761000	717000	478000	571000	532000	698000	714000	--	--
kz000297	Negative	[M-H]-	159.1	87	160.037	C6H8O5	Oxoadipic acid	Organic acids	3184-35-8	179000	178000	53900	119000	119000	134000	106000	75000	31800	89900	110000	90100	C00322	ko00300,ko00310,ko00380,ko01100,ko01110,ko01210,ko01230
kz001317	Negative	[M-H]-	191.02	111.009	192.027	C6H8O7	Citric Acid	Organic acids	77-92-9	599000	1000000	798000	5060000	6620000	3680000	7920000	18200000	14100000	4500000	5980000	5350000	C00158	ko00020,ko00250,ko00630,ko01100,ko01110,ko01200,ko01210,ko01230
kz002810	Negative	[M-H]-	207.015	189.003	208.022	C6H8O8	hibiscus acid	Organic acids	6205-14-7	6620	4410	117	6090	2580	6660	6460	15400	12000	6570	7430	7180	--	--
kz001312	Negative	[M-H]-	173.046	93	174.053	C7H10O5	Shikimic acid	Organic acids	138-59-0	154000	294000	2430000	292000	240000	183000	989000	1670000	1300000	636000	719000	714000	C00493	ko00400,ko01100,ko01110,ko01230
kz000302	Negative	[M-H]-	175.1	115	176.068	C7H12O5	2-Isopropylmalate	Organic acids	-	17200000	16000000	3550000	1070000	1010000	1220000	4960000	6650000	5550000	5230000	5640000	6250000	C02504	ko00290,ko00620,ko01100,ko01110,ko01210,ko01230
kz001318	Negative	[M-H]-	191.056	85	192.063	C7H12O6	Quinic Acid	Organic acids	77-95-2	1300000	1660000	7810000	2640000	3200000	2800000	5340000	6120000	5380000	3850000	4010000	4220000	C00296	ko00400,ko01100
kz004909	Negative	[M-H]-	165.056	103.056	166.063	C9H10O3	2-hydroxy-3-phenylpropanoic acid	Organic acids	828-01-3	3810000	4150000	8760000	3460000	3780000	3800000	59500	56800	50000	2970000	3690000	3440000	--	--
kz001315	Negative	[M-H]-	187.098	125	188.105	C9H16O4	Anchoic Acid	Organic acids	123-99-9	881000	832000	1050000	908000	882000	1000000	473000	480000	382000	658000	700000	706000	C08261	--
kz001335	Negative	[M-H]-	577.135	425.1	578.142	C30H26O12	Procyanidin B1	Proanthocyanidins	20315-25-7	2040000	1550000	2080000	60800	53700	53900	30800	24900	26200	645000	621000	715000	--	--
kz001332	Negative	[M-H]-	577.135	407.1	578.142	C30H26O12	Procyanidin B2	Proanthocyanidins	29106-49-8	1640000	1620000	1340000	1870000	1700000	1890000	1740000	1620000	1770000	1530000	1670000	1570000	C17639	--
kz001334	Negative	[M-H]-	577.135	407.1	578.142	C30H26O12	Procyanidin B4	Proanthocyanidins	29106-51-2	4920000	4250000	4830000	7650000	6350000	5500000	8150000	7540000	5770000	5430000	5990000	6910000	C10238	--
kz001339	Negative	[M-H]-	865.199	577.1	866.206	C45H38O18	Procyanidin C1	Proanthocyanidins	37064-30-5	2850000	3330000	3120000	3080000	2980000	2910000	2620000	2560000	2510000	2370000	2850000	2920000	C17624	--
kz001338	Negative	[M-H]-	865.199	713.2	866.206	C45H38O18	Procyanidin C2	Proanthocyanidins	37064-31-6	9090000	8810000	9570000	7990000	6760000	8070000	7180000	7430000	7520000	6820000	6460000	7160000	--	--
kz001328	Negative	[M-H]-	575.12	285.01	576.127	C30H24O12	Procyanidin A2	Proanthocyanidins	41743-41-3	51100	52800	110000	94700	109000	95300	67800	88600	67500	78900	73600	120000	C10237	--
kz002307	Negative	[M-H]-	253.072	161.026	254.079	C12H14O6	1-O-Caffeoylglycerol	Lipids	-	57100	62200	14500	7040	8260	7450	928000	879000	974000	341000	412000	425000	--	--

## Sheet: Table S8
Table S8 Overview of differential genes in CQ vs SD
id	CQ1	CQ2	CQ3	SD1	SD2	SD3	CQ1_CPM	CQ2_CPM	CQ3_CPM	SD1_CPM	SD2_CPM	SD3_CPM	A_mean	B_mean	log2(fc)	PValue	FDR
new_gene100	226	227	161	26	26	20	3.94	3.6	3.5	0.42	0.19	0.18	3.68	0.263333	-3.8047	7.05845e-23	1.01211e-21
new_gene101	2512	2985	2361	0	7	4	43.79	47.34	51.27	0	0.05	0.04	47.4667	0.03	-10.6277	4.18137e-114	5.0095e-112
new_gene103	0	3	0	43	122	128	0	0.05	0	0.7	0.89	1.17	0.0166667	0.92	5.7866	8.86838e-09	4.92254e-08
new_gene106	5	4	0	17	34	32	0.09	0.06	0	0.28	0.25	0.29	0.05	0.273333	2.4507	0.00763987	0.0186093
new_gene114	34	38	40	4	23	0	0.59	0.6	0.87	0.07	0.17	0	0.686667	0.08	-3.1015	0.00669927	0.01653
new_gene115	7	8	10	0	0	0	0.12	0.13	0.22	0	0	0	0.156667	0.001	-7.2916	0.000642376	0.00192564
new_gene119	249	341	197	0	4	0	4.34	5.41	4.28	0	0.03	0	4.67667	0.01	-8.8693	9.42792e-27	1.60634e-25
new_gene122	2174	2583	2240	1307	2604	2114	37.89	40.97	48.64	21.36	18.9	19.24	42.5	19.8333	-1.0995	8.38765e-16	8.1157e-15
new_gene123	0	6	8	97	231	209	0	0.1	0.17	1.58	1.68	1.9	0.09	1.72	4.2563	2.36662e-11	1.66119e-10
new_gene124	247	232	182	106	157	113	4.31	3.68	3.95	1.73	1.14	1.03	3.98	1.3	-1.6143	5.7577e-08	2.94525e-07
new_gene125	359	416	314	1398	3356	3344	6.26	6.6	6.82	22.84	24.36	30.44	6.56	25.88	1.9801	5.36981e-47	1.83109e-45
new_gene126	141	148	110	0	0	0	2.46	2.35	2.39	0	0	0	2.4	0.001	-11.2288	1.05257e-16	1.0735e-15
new_gene127	485	571	410	1168	2564	2162	8.45	9.06	8.9	19.08	18.61	19.68	8.80333	19.1233	1.1192	2.40471e-49	8.7386e-48
new_gene130	126	180	110	369	744	623	2.2	2.85	2.39	6.03	5.4	5.67	2.48	5.7	1.2006	1.08796e-15	1.0455e-14
new_gene131	573	668	454	218	459	365	9.99	10.59	9.86	3.56	3.33	3.32	10.1467	3.40333	-1.576	3.69027e-33	8.0048e-32
new_gene134	23	40	18	0	0	0	0.4	0.63	0.39	0	0	0	0.473333	0.001	-8.8867	4.23883e-08	2.19613e-07
new_gene135	73	103	66	6	41	34	1.27	1.63	1.43	0.1	0.3	0.31	1.44333	0.236667	-2.6085	1.21584e-06	5.33867e-06
new_gene136	20	18	15	0	0	0	0.35	0.29	0.33	0	0	0	0.323333	0.001	-8.3369	1.3218e-06	5.78227e-06
new_gene137	274	355	251	0	0	12	4.78	5.63	5.45	0	0	0.11	5.28667	0.0366667	-7.1717	5.46508e-05	0.000193653
new_gene14	314	391	256	187	386	98	5.47	6.2	5.56	3.06	2.8	0.89	5.74333	2.25	-1.352	0.00622745	0.0154767
new_gene145	338	358	274	0	0	0	5.89	5.68	5.95	0	0	0	5.84	0.001	-12.5118	1.38106e-21	1.86006e-20
new_gene148	121	165	100	471	915	798	2.11	2.62	2.17	7.7	6.64	7.26	2.3	7.2	1.6464	7.17723e-28	1.28046e-26
new_gene152	190	226	149	33	35	29	3.31	3.58	3.24	0.54	0.25	0.26	3.37667	0.35	-3.2702	6.96249e-19	8.05718e-18
new_gene153	65	79	72	0	0	0	1.13	1.25	1.56	0	0	0	1.31333	0.001	-10.359	2.58296e-13	2.10185e-12
new_gene159	0	4	0	100	221	185	0	0.06	0	1.63	1.6	1.68	0.02	1.63667	6.3546	2.60054e-14	2.28091e-13
new_gene16	2	0	0	272	532	498	0.03	0	0	4.44	3.86	4.53	0.01	4.27667	8.7403	1.46684e-16	1.48494e-15
new_gene160	66	62	31	301	708	667	1.15	0.98	0.67	4.92	5.14	6.07	0.933333	5.37667	2.5262	6.35794e-25	1.00632e-23
new_gene166	6	6	0	63	84	71	0.1	0.1	0	1.03	0.61	0.65	0.0666667	0.763333	3.5173	2.96819e-06	1.24386e-05
new_gene168	384	458	298	8	11	37	6.69	7.26	6.47	0.13	0.08	0.34	6.80667	0.183333	-5.2144	7.79761e-27	1.3341e-25
new_gene169	909	1038	815	16	27	9	15.84	16.46	17.7	0.26	0.2	0.08	16.6667	0.18	-6.5328	1.49393e-128	2.29878e-126
new_gene173	379	421	288	8	70	65	6.61	6.68	6.25	0.13	0.51	0.59	6.51333	0.41	-3.9897	1.58602e-17	1.69884e-16
new_gene174	0	0	0	47	87	71	0	0	0	0.77	0.63	0.65	0.001	0.683333	9.4164	1.92633e-09	1.13405e-08
new_gene180	166	229	157	62	263	219	2.89	3.63	3.41	1.01	1.91	1.99	3.31	1.63667	-1.0161	0.0120441	0.0280523
new_gene183	15	14	10	0	0	0	0.26	0.22	0.22	0	0	0	0.233333	0.001	-7.8662	2.30613e-05	8.59929e-05
new_gene186	917	1069	681	2404	5733	4312	15.98	16.95	14.79	39.28	41.61	39.25	15.9067	40.0467	1.3321	1.01537e-75	6.65737e-74
new_gene190	97	78	72	17	61	62	1.69	1.24	1.56	0.28	0.44	0.56	1.49667	0.426667	-1.8106	7.32327e-05	0.000254984
new_gene196	74	46	34	0	0	0	1.29	0.73	0.74	0	0	0	0.92	0.001	-9.8455	6.13493e-11	4.16266e-10
new_gene197	204	217	171	764	1625	1366	3.56	3.44	3.71	12.48	11.79	12.43	3.57	12.2333	1.7768	8.04906e-63	4.0115e-61
new_gene199	38	48	28	0	7	6	0.66	0.76	0.61	0	0.05	0.05	0.676667	0.0333333	-4.3434	1.29785e-07	6.406e-07
new_gene2	341	389	195	59	102	70	5.94	6.17	4.23	0.96	0.74	0.64	5.44667	0.78	-2.8038	1.46174e-22	2.06531e-21
new_gene20	16	48	31	81	216	220	0.28	0.76	0.67	1.32	1.57	2	0.57	1.63	1.5158	0.000210166	0.000682038
new_gene207	121	100	119	37	93	99	2.11	1.59	2.58	0.6	0.67	0.9	2.09333	0.723333	-1.5331	0.000111679	0.00037875
new_gene21	5	6	1	95	184	150	0.09	0.1	0.02	1.55	1.34	1.37	0.07	1.42	4.3424	7.84397e-16	7.60159e-15
new_gene211	2818	3110	2237	1311	2701	1668	49.12	49.33	48.57	21.42	19.6	15.18	49.0067	18.7333	-1.3874	5.08182e-21	6.64795e-20
new_gene212	6	4	6	200	570	322	0.1	0.06	0.13	3.27	4.14	2.93	0.0966667	3.44667	5.156	5.86236e-31	1.1739e-29
new_gene214	5	3	7	45	147	69	0.09	0.05	0.15	0.74	1.07	0.63	0.0966667	0.813333	3.0728	2.60862e-07	1.24429e-06
new_gene24	4	10	8	55	82	77	0.07	0.16	0.17	0.9	0.6	0.7	0.133333	0.733333	2.4594	3.88227e-06	1.60369e-05
new_gene26	106	261	110	58	100	119	1.85	4.14	2.39	0.95	0.73	1.08	2.79333	0.92	-1.6023	0.000323867	0.00101821
new_gene33	782	848	561	54	108	54	13.63	13.45	12.18	0.88	0.78	0.49	13.0867	0.716667	-4.1907	1.83757e-74	1.16902e-72
new_gene34	103	79	55	789	1640	1434	1.8	1.25	1.19	12.89	11.9	13.05	1.41333	12.6133	3.1578	3.11351e-66	1.68657e-64
new_gene35	107	162	34	478	996	1003	1.87	2.57	0.74	7.81	7.23	9.13	1.72667	8.05667	2.2222	2.19572e-09	1.28482e-08
new_gene39	245	335	210	20	65	65	4.27	5.31	4.56	0.33	0.47	0.59	4.71333	0.463333	-3.3466	8.82545e-29	1.63432e-27
new_gene4	323	389	319	18	47	53	5.63	6.17	6.93	0.29	0.34	0.48	6.24333	0.37	-4.0767	1.75134e-49	6.38312e-48
new_gene40	519	516	437	0	0	0	9.05	8.18	9.49	0	0	0	8.90667	0.001	-13.1207	6.70675e-24	1.01332e-22
new_gene43	138	121	135	0	21	9	2.41	1.92	2.93	0	0.15	0.08	2.42	0.0766667	-4.9803	2.3716e-12	1.79907e-11
new_gene44	101	109	68	10	10	12	1.76	1.73	1.48	0.16	0.07	0.11	1.65667	0.113333	-3.8696	4.47901e-17	4.6716e-16
new_gene46	378	451	439	62	131	103	6.59	7.15	9.53	1.01	0.95	0.94	7.75667	0.966667	-3.0043	1.22354e-37	3.08959e-36
new_gene48	187	196	168	40	81	76	3.26	3.11	3.65	0.65	0.59	0.69	3.34	0.643333	-2.3762	9.78428e-21	1.25463e-19
new_gene49	972	1160	840	12	31	32	16.94	18.4	18.24	0.2	0.22	0.29	17.86	0.236667	-6.2377	9.43561e-184	2.62491e-181
new_gene52	310	294	161	136	141	109	5.4	4.66	3.5	2.22	1.02	0.99	4.52	1.41	-1.6806	8.44849e-05	0.000291564
new_gene56	214	231	172	109	221	183	3.73	3.66	3.73	1.78	1.6	1.67	3.70667	1.68333	-1.1388	3.49704e-08	1.83166e-07
new_gene57	118	116	89	50	108	55	2.06	1.84	1.93	0.82	0.78	0.5	1.94333	0.7	-1.4731	3.08156e-05	0.000113021
new_gene58	0	0	4	206	467	407	0	0	0.09	3.37	3.39	3.7	0.03	3.48667	6.8607	1.45954e-21	1.96252e-20
new_gene60	230	221	162	644	1442	1368	4.01	3.51	3.52	10.52	10.47	12.45	3.68	11.1467	1.5988	3.79531e-30	7.4071e-29
new_gene61	480	522	333	26	90	55	8.37	8.28	7.23	0.42	0.65	0.5	7.96	0.523333	-3.927	7.0492e-60	3.31521e-58
new_gene64	140	168	111	58	150	104	2.44	2.66	2.41	0.95	1.09	0.95	2.50333	0.996667	-1.3287	3.76389e-07	1.76223e-06
new_gene66	58	50	49	170	272	205	1.01	0.79	1.06	2.78	1.97	1.87	0.953333	2.20667	1.2108	5.2806e-06	2.14199e-05
new_gene68	589	766	544	153	419	404	10.27	12.15	11.81	2.5	3.04	3.68	11.41	3.07333	-1.8924	3.07233e-19	3.62091e-18
new_gene75	7612	10567	9801	4248	7530	7174	132.68	167.6	212.82	69.41	54.65	65.3	171.033	63.12	-1.4381	4.95073e-14	4.25212e-13
new_gene77	94	122	64	23	84	90	1.64	1.93	1.39	0.38	0.61	0.82	1.65333	0.603333	-1.4544	0.00171543	0.00475045
new_gene78	89	89	91	54	99	74	1.55	1.41	1.98	0.88	0.72	0.67	1.64667	0.756667	-1.1218	0.0017858	0.004932
new_gene81	60	84	69	376	906	865	1.05	1.33	1.5	6.14	6.58	7.87	1.29333	6.86333	2.4078	2.42424e-31	4.9306e-30
new_gene83	516	542	448	51	75	72	8.99	8.6	9.73	0.83	0.54	0.66	9.10667	0.676667	-3.7504	2.4644e-68	1.39479e-66
new_gene84	7	11	0	1461	3360	3004	0.12	0.17	0	23.87	24.38	27.34	0.0966667	25.1967	8.026	3.04049e-106	3.2832e-104
new_gene88	124	137	103	72	100	91	2.16	2.17	2.24	1.18	0.73	0.83	2.19	0.913333	-1.2617	0.000109748	0.000372606
new_gene90	158	181	129	76	135	150	2.75	2.87	2.8	1.24	0.98	1.37	2.80667	1.19667	-1.2298	1.07692e-05	4.19588e-05
new_gene91	356	531	501	2322	4843	3089	6.21	8.42	10.88	37.94	35.15	28.12	8.50333	33.7367	1.9882	2.82129e-25	4.52068e-24
new_gene92	41	80	63	0	0	0	0.71	1.27	1.37	0	0	0	1.11667	0.001	-10.125	6.53399e-12	4.79484e-11
new_gene96	865	1003	622	327	855	739	15.08	15.91	13.51	5.34	6.21	6.73	14.8333	6.09333	-1.2835	2.919e-14	2.54979e-13
new_gene98	74	90	63	263	548	509	1.29	1.43	1.37	4.3	3.98	4.63	1.36333	4.30333	1.6583	5.21409e-21	6.81193e-20
STRG.10766	23	23	24	0	0	0	0.4	0.36	0.52	0	0	0	0.426667	0.001	-8.737	8.47241e-08	4.26122e-07
STRG.11081	7128	6653	5182	2770	8062	5422	124.25	105.52	112.52	45.26	58.51	49.35	114.097	51.04	-1.1606	7.96448e-16	7.71231e-15
STRG.11448	19	21	4	119	316	214	0.33	0.33	0.09	1.94	2.29	1.95	0.25	2.06	3.0426	6.60407e-12	4.84266e-11
STRG.11529	1677	1945	1612	11732	23239	3459	29.23	30.85	35	191.69	168.65	31.48	31.6933	130.607	2.043	0.00163296	0.00454174
STRG.12334	828	691	443	227	604	464	14.43	10.96	9.62	3.71	4.38	4.22	11.67	4.10333	-1.5079	8.27643e-11	5.5281e-10
STRG.16156	2499	2346	1726	1068	2484	2147	43.56	37.21	37.48	17.45	18.03	19.54	39.4167	18.34	-1.1038	3.72483e-17	3.90985e-16
STRG.16157	13	59	11	0	0	0	0.23	0.94	0.24	0	0	0	0.47	0.001	-8.8765	1.65536e-06	7.1525e-06
STRG.16412	762	1014	652	2666	3729	3417	13.28	16.08	14.16	43.56	27.06	31.1	14.5067	33.9067	1.2249	2.27876e-14	2.00583e-13
STRG.17250	298	437	268	125	205	204	5.19	6.93	5.82	2.04	1.49	1.86	5.98	1.79667	-1.7348	2.99061e-13	2.42161e-12
STRG.17270	219	162	4	2	5	50	3.82	2.57	0.09	0.03	0.04	0.46	2.16	0.176667	-3.6119	0.00670916	0.0165494
STRG.18957	632	435	368	7	15	0	11.02	6.9	7.99	0.11	0.11	0	8.63667	0.0733333	-6.8799	4.49259e-32	9.38944e-31
STRG.18958	8336	9038	6421	3438	8369	6692	145.3	143.35	139.42	56.18	60.74	60.91	142.69	59.2767	-1.2673	2.85002e-66	1.54554e-64
STRG.19397	115	142	81	46	80	72	2	2.25	1.76	0.75	0.58	0.66	2.00333	0.663333	-1.5946	2.73093e-07	1.30024e-06
STRG.19572	107	103	67	0	0	0	1.87	1.63	1.45	0	0	0	1.65	0.001	-10.6883	1.45033e-14	1.29373e-13
STRG.20499	871	1227	819	426	987	917	15.18	19.46	17.78	6.96	7.16	8.35	17.4733	7.49	-1.2221	7.66428e-13	6.01896e-12
STRG.21168	597	657	467	328	613	440	10.41	10.42	10.14	5.36	4.45	4	10.3233	4.60333	-1.1652	7.85159e-12	5.72335e-11
STRG.2763	2866	3476	2526	1233	3028	2347	49.96	55.13	54.85	20.15	21.98	21.36	53.3133	21.1633	-1.3329	1.14079e-52	4.52276e-51
STRG.6865	568	568	449	82	236	202	9.9	9.01	9.75	1.34	1.71	1.84	9.55333	1.63	-2.5511	1.22385e-39	3.3093e-38
Za_Contig1.Contig44.102-gene	1800	2041	1375	381	859	612	31.38	32.37	29.86	6.23	6.23	5.57	31.2033	6.01	-2.3763	1.32306e-130	2.09478e-128
Za_Contig1.Contig44.105-gene	11	25	20	55	123	70	0.19	0.4	0.43	0.9	0.89	0.64	0.34	0.81	1.2524	0.00304601	0.00805293
Za_Contig1.Contig44.108-gene	553	518	400	197	475	398	9.64	8.22	8.69	3.22	3.45	3.62	8.85	3.43	-1.3675	1.29125e-15	1.23435e-14
Za_Contig1.Contig44.119-gene	96	106	89	201	561	446	1.67	1.68	1.93	3.28	4.07	4.06	1.76	3.80333	1.1117	6.99232e-10	4.29358e-09
Za_Contig1.Contig44.123-gene	853	728	535	1634	3450	2749	14.87	11.55	11.62	26.7	25.04	25.02	12.68	25.5867	1.0128	3.32426e-19	3.9122e-18
Za_Contig1.Contig44.128-gene	101	88	100	0	24	11	1.76	1.4	2.17	0	0.17	0.1	1.77667	0.09	-4.3031	7.88973e-08	3.98043e-07
Za_Contig1.Contig44.132-gene	3537	4145	3158	7995	18470	15559	61.65	65.74	68.57	130.63	134.04	141.62	65.32	135.43	1.052	5.14015e-76	3.39277e-74
Za_Contig1.Contig44.145-gene	717	836	533	230	404	304	12.5	13.26	11.57	3.76	2.93	2.77	12.4433	3.15333	-1.9804	2.48226e-30	4.87152e-29
Za_Contig1.Contig44.146-gene	18	7	25	0	0	0	0.31	0.11	0.54	0	0	0	0.32	0.001	-8.3219	1.67358e-05	6.36693e-05
Za_Contig1.Contig44.149-gene	5	16	9	26	82	72	0.09	0.25	0.2	0.42	0.6	0.66	0.18	0.56	1.6374	0.00250794	0.0067382
Za_Contig1.Contig44.19-gene	419	425	290	151	373	267	7.3	6.74	6.3	2.47	2.71	2.43	6.78	2.53667	-1.4184	1.82908e-15	1.73233e-14
Za_Contig1.Contig44.1-gene	2027	2189	1745	4719	10447	8362	35.33	34.72	37.89	77.11	75.82	76.11	35.98	76.3467	1.0854	5.422e-107	5.89359e-105
Za_Contig1.Contig44.21-gene	7	6	12	0	3	0	0.12	0.1	0.26	0	0.02	0	0.16	0.00666667	-4.585	0.0121875	0.028346
Za_Contig1.Contig44.26-gene	13	17	9	0	4	2	0.23	0.27	0.2	0	0.03	0.02	0.233333	0.0166667	-3.8074	0.00119574	0.00341125
Za_Contig1.Contig44.28-gene	275	379	302	783	1581	1311	4.79	6.01	6.56	12.79	11.47	11.93	5.78667	12.0633	1.0598	3.74461e-17	3.92893e-16
Za_Contig1.Contig44.40-gene	718	891	622	407	842	670	12.52	14.13	13.51	6.65	6.11	6.1	13.3867	6.28667	-1.0904	1.36808e-18	1.56625e-17
Za_Contig1.Contig44.41-gene	1164	1224	1007	495	1112	863	20.29	19.41	21.87	8.09	8.07	7.85	20.5233	8.00333	-1.3586	3.63784e-36	8.77214e-35
Za_Contig1.Contig44.45-gene	422	407	281	174	395	261	7.36	6.46	6.1	2.84	2.87	2.38	6.64	2.69667	-1.3	7.26213e-11	4.88641e-10
Za_Contig1.Contig44.46-gene	235	254	198	46	104	72	4.1	4.03	4.3	0.75	0.75	0.66	4.14333	0.72	-2.5247	6.76479e-30	1.30269e-28
Za_Contig1.Contig44.49-gene	210	505	177	591	2574	877	3.66	8.01	3.84	9.66	18.68	7.98	5.17	12.1067	1.2276	0.000510338	0.00155627
Za_Contig1.Contig44.5-gene	15	51	32	0	0	1	0.26	0.81	0.69	0	0	0.01	0.586667	0.00333333	-7.4594	6.26761e-07	2.8581e-06
Za_Contig1.Contig44.63-gene	60	68	71	9	23	3	1.05	1.08	1.54	0.15	0.17	0.03	1.22333	0.116667	-3.3904	9.74134e-07	4.33379e-06
Za_Contig1.Contig44.64-gene	215	225	168	14	64	50	3.75	3.57	3.65	0.23	0.46	0.46	3.65667	0.383333	-3.2539	6.70952e-22	9.18734e-21
Za_Contig1.Contig44.69-gene	157	234	136	17	43	53	2.74	3.71	2.95	0.28	0.31	0.48	3.13333	0.356667	-3.135	2.16729e-18	2.45158e-17
Za_Contig1.Contig44.76-gene	101	148	106	29	67	64	1.76	2.35	2.3	0.47	0.49	0.58	2.13667	0.513333	-2.0574	2.76167e-10	1.76169e-09
Za_Contig1.Contig44.77-gene	86	106	84	13	29	35	1.5	1.68	1.82	0.21	0.21	0.32	1.66667	0.246667	-2.7563	2.79749e-12	2.1085e-11
Za_Contig1.Contig44.82-gene	78	92	71	11	38	48	1.36	1.46	1.54	0.18	0.28	0.44	1.45333	0.3	-2.2763	1.67607e-06	7.23372e-06
Za_Contig1.Contig44.83-gene	324	291	276	157	269	260	5.65	4.62	5.99	2.57	1.95	2.37	5.42	2.29667	-1.2388	3.02603e-07	1.43106e-06
Za_Contig1.Contig44.87-gene	1725	1967	1409	906	2060	1547	30.07	31.2	30.59	14.8	14.95	14.08	30.62	14.61	-1.0675	8.90716e-41	2.49766e-39
Za_Contig1.Contig44.94-gene	83	72	58	6	26	20	1.45	1.14	1.26	0.1	0.19	0.18	1.28333	0.156667	-3.0341	1.37659e-10	9.0209e-10
Za_Contig1.Contig44.96-gene	3051	3493	2409	1677	3639	2829	53.18	55.4	52.31	27.4	26.41	25.75	53.63	26.52	-1.016	4.7496e-51	1.80039e-49
Za_Contig2.Contig57.114-gene	732	891	606	144	359	253	12.76	14.13	13.16	2.35	2.61	2.3	13.35	2.42	-2.4638	7.23941e-73	4.45029e-71
Za_Contig2.Contig57.118-gene	74	102	63	22	34	40	1.29	1.62	1.37	0.36	0.25	0.36	1.42667	0.323333	-2.1416	5.01477e-08	2.57699e-07
Za_Contig2.Contig57.119-gene	352	418	288	84	102	142	6.14	6.63	6.25	1.37	0.74	1.29	6.34	1.13333	-2.4839	4.43943e-17	4.63424e-16
Za_Contig2.Contig57.123-gene	35	65	33	28	24	20	0.61	1.03	0.72	0.46	0.17	0.18	0.786667	0.27	-1.5428	0.0165033	0.0371077
Za_Contig2.Contig57.126-gene	548	629	382	197	710	474	9.55	9.98	8.29	3.22	5.15	4.31	9.27333	4.22667	-1.1336	1.27846e-05	4.94009e-05
Za_Contig2.Contig57.134-gene	230	330	171	95	185	176	4.01	5.23	3.71	1.55	1.34	1.6	4.31667	1.49667	-1.5282	3.9669e-09	2.27551e-08
Za_Contig2.Contig57.139-gene	23	29	17	1122	2585	2043	0.4	0.46	0.37	18.33	18.76	18.6	0.41	18.5633	5.5007	4.95972e-171	1.23342e-168
Za_Contig2.Contig57.145-gene	62	52	50	27	18	29	1.08	0.82	1.09	0.44	0.13	0.26	0.996667	0.276667	-1.849	0.00222689	0.00603878
Za_Contig2.Contig57.146-gene	74	54	50	19	84	54	1.29	0.86	1.09	0.31	0.61	0.49	1.08	0.47	-1.2003	0.0219474	0.0478833
Za_Contig2.Contig57.149-gene	31	52	23	6	14	10	0.54	0.82	0.5	0.1	0.1	0.09	0.62	0.0966667	-2.6812	9.14262e-06	3.59599e-05
Za_Contig2.Contig57.157-gene	1154	1372	937	512	984	812	20.12	21.76	20.35	8.37	7.14	7.39	20.7433	7.63333	-1.4423	2.07303e-37	5.19207e-36
Za_Contig2.Contig57.162-gene	56	72	62	16	42	50	0.98	1.14	1.35	0.26	0.3	0.46	1.15667	0.34	-1.7664	0.000146929	0.000489265
Za_Contig2.Contig57.167-gene	6	22	7	0	0	4	0.1	0.35	0.15	0	0	0.04	0.2	0.0133333	-3.9069	0.0177611	0.0396516
Za_Contig2.Contig57.16-gene	739	829	564	307	670	376	12.88	13.15	12.25	5.02	4.86	3.42	12.76	4.43333	-1.5252	1.97739e-14	1.74962e-13
Za_Contig2.Contig57.171-gene	42	82	45	20	68	42	0.73	1.3	0.98	0.33	0.49	0.38	1.00333	0.4	-1.3267	0.00844873	0.0203739
Za_Contig2.Contig57.174-gene	3	2	7	25	79	47	0.05	0.03	0.15	0.41	0.57	0.43	0.0766667	0.47	2.616	0.000269642	0.000858697
Za_Contig2.Contig57.175-gene	68	63	53	23	54	53	1.19	1	1.15	0.38	0.39	0.48	1.11333	0.416667	-1.4179	0.000428603	0.00132192
Za_Contig2.Contig57.176-gene	4121	4561	3524	996	2438	1654	71.83	72.34	76.52	16.27	17.69	15.05	73.5633	16.3367	-2.1709	2.4745e-131	4.00803e-129
Za_Contig2.Contig57.180-gene	284	261	179	0	12	16	4.95	4.14	3.89	0	0.09	0.15	4.32667	0.08	-5.7571	3.36503e-27	5.8261e-26
Za_Contig2.Contig57.191-gene	52	66	24	16	37	14	0.91	1.05	0.52	0.26	0.27	0.13	0.826667	0.22	-1.9098	0.0016288	0.00453093
Za_Contig2.Contig57.196-gene	54	41	45	179	443	395	0.94	0.65	0.98	2.92	3.21	3.6	0.856667	3.24333	1.9207	1.19028e-14	1.06854e-13
Za_Contig2.Contig57.197-gene	51	59	46	20	20	11	0.89	0.94	1	0.33	0.15	0.1	0.943333	0.193333	-2.2867	9.10756e-05	0.000313146
Za_Contig2.Contig57.199-gene	257	306	171	0	0	0	4.48	4.85	3.71	0	0	0	4.34667	0.001	-12.0857	1.01522e-19	1.23492e-18
Za_Contig2.Contig57.1-gene	8	7	3	0	0	0	0.14	0.11	0.07	0	0	0	0.106667	0.001	-6.737	0.00572351	0.0143278
Za_Contig2.Contig57.200-gene	846	936	659	0	0	0	14.75	14.85	14.31	0	0	0	14.6367	0.001	-13.8373	6.15323e-27	1.05643e-25
Za_Contig2.Contig57.202-gene	212	290	179	687	1400	1054	3.7	4.6	3.89	11.23	10.16	9.59	4.06333	10.3267	1.3456	2.02055e-26	3.4096e-25
Za_Contig2.Contig57.20-gene	12	8	6	2	2	1	0.21	0.13	0.13	0.03	0.01	0.01	0.156667	0.0166667	-3.2327	0.00915222	0.0218813
Za_Contig2.Contig57.213-gene	402	383	268	169	377	268	7.01	6.07	5.82	2.76	2.74	2.44	6.3	2.64667	-1.2512	8.63364e-11	5.75342e-10
Za_Contig2.Contig57.21-gene	1161	1308	761	240	537	369	20.24	20.75	16.52	3.92	3.9	3.36	19.17	3.72667	-2.3629	1.85661e-51	7.131e-50
Za_Contig2.Contig57.221-gene	521	705	419	57	91	67	9.08	11.18	9.1	0.93	0.66	0.61	9.78667	0.733333	-3.7383	1.09044e-61	5.32144e-60
Za_Contig2.Contig57.223-gene	407	483	377	251	490	348	7.09	7.66	8.19	4.1	3.56	3.17	7.64667	3.61	-1.0828	4.61735e-09	2.63421e-08
Za_Contig2.Contig57.226-gene	126	137	101	50	106	134	2.2	2.17	2.19	0.82	0.77	1.22	2.18667	0.936667	-1.2231	0.000584722	0.00176528
Za_Contig2.Contig57.234-gene	290	339	254	93	274	249	5.05	5.38	5.52	1.52	1.99	2.27	5.31667	1.92667	-1.4644	3.0795e-09	1.78247e-08
Za_Contig2.Contig57.238-gene	66	87	70	25	71	92	1.15	1.38	1.52	0.41	0.52	0.84	1.35	0.59	-1.1942	0.0144517	0.0329949
Za_Contig2.Contig57.243-gene	36	60	43	11	32	17	0.63	0.95	0.93	0.18	0.23	0.15	0.836667	0.186667	-2.1642	3.32971e-05	0.000121556
Za_Contig2.Contig57.244-gene	185	259	124	12	46	6	3.22	4.11	2.69	0.2	0.33	0.05	3.34	0.193333	-4.1107	1.23791e-11	8.89203e-11
Za_Contig2.Contig57.245-gene	1895	1936	1448	398	863	651	33.03	30.71	31.44	6.5	6.26	5.93	31.7267	6.23	-2.3484	6.80606e-135	1.14771e-132
Za_Contig2.Contig57.246-gene	328	437	288	146	322	192	5.72	6.93	6.25	2.39	2.34	1.75	6.3	2.16	-1.5443	2.12159e-12	1.61414e-11
Za_Contig2.Contig57.25-gene	28	46	33	12	17	13	0.49	0.73	0.72	0.2	0.12	0.12	0.646667	0.146667	-2.1405	0.000146704	0.000488551
Za_Contig2.Contig57.265-gene	1416	1668	1143	35	113	59	24.68	26.46	24.82	0.57	0.82	0.54	25.32	0.643333	-5.2986	4.42243e-185	1.26605e-182
Za_Contig2.Contig57.26-gene	148	182	109	445	1012	812	2.58	2.89	2.37	7.27	7.34	7.39	2.61333	7.33333	1.4886	1.36885e-29	2.61046e-28
Za_Contig2.Contig57.277-gene	140	148	153	54	130	66	2.44	2.35	3.32	0.88	0.94	0.6	2.70333	0.806667	-1.7447	5.69813e-07	2.61098e-06
Za_Contig2.Contig57.279-gene	10	21	8	0	0	0	0.17	0.33	0.17	0	0	0	0.223333	0.001	-7.8031	5.16649e-05	0.000183761
Za_Contig2.Contig57.280-gene	17	8	16	0	0	0	0.3	0.13	0.35	0	0	0	0.26	0.001	-8.0224	3.07941e-05	0.000112963
Za_Contig2.Contig57.285-gene	20	26	29	0	0	0	0.35	0.41	0.63	0	0	0	0.463333	0.001	-8.8559	6.41504e-08	3.26656e-07
Za_Contig2.Contig57.32-gene	233	242	132	1196	2850	2059	4.06	3.84	2.87	19.54	20.68	18.74	3.59	19.6533	2.4527	1.52735e-65	8.06938e-64
Za_Contig2.Contig57.36-gene	382	394	275	104	242	228	6.66	6.25	5.97	1.7	1.76	2.08	6.29333	1.84667	-1.7689	2.2698e-19	2.69249e-18
Za_Contig2.Contig57.40-gene	419	453	323	165	414	300	7.3	7.18	7.01	2.7	3	2.73	7.16333	2.81	-1.3501	4.33544e-17	4.5305e-16
Za_Contig2.Contig57.42-gene	185	172	193	59	164	133	3.22	2.73	4.19	0.96	1.19	1.21	3.38	1.12	-1.5935	3.08546e-07	1.45692e-06
Za_Contig2.Contig57.49-gene	278	274	218	142	279	213	4.85	4.35	4.73	2.32	2.02	1.94	4.64333	2.09333	-1.1494	1.67576e-08	9.05257e-08
Za_Contig2.Contig57.52-gene	29	18	18	12	10	8	0.51	0.29	0.39	0.2	0.07	0.07	0.396667	0.113333	-1.8074	0.0202935	0.0447014
Za_Contig2.Contig57.58-gene	1045	1483	1001	47	162	121	18.22	23.52	21.74	0.77	1.18	1.1	21.16	1.01667	-4.3794	4.02505e-104	4.16373e-102
Za_Contig2.Contig57.60-gene	54	74	73	28	40	32	0.94	1.17	1.59	0.46	0.29	0.29	1.23333	0.346667	-1.8309	6.42253e-05	0.000225214
Za_Contig2.Contig57.68-gene	118	110	75	45	98	81	2.06	1.74	1.63	0.74	0.71	0.74	1.81	0.73	-1.31	2.68765e-05	9.93169e-05
Za_Contig2.Contig57.6-gene	128	130	85	36	161	130	2.23	2.06	1.85	0.59	1.17	1.18	2.04667	0.98	-1.0624	0.0178466	0.0398214
Za_Contig2.Contig57.72-gene	10	14	12	0	6	6	0.17	0.22	0.26	0	0.04	0.05	0.216667	0.03	-2.8524	0.0198122	0.0437506
Za_Contig2.Contig57.73-gene	458	501	413	128	319	167	7.98	7.95	8.97	2.09	2.32	1.52	8.3	1.97667	-2.07	4.52285e-20	5.61394e-19
Za_Contig2.Contig57.76-gene	140	89	81	16	110	53	2.44	1.41	1.76	0.26	0.8	0.48	1.87	0.513333	-1.8651	0.000942823	0.00274053
Za_Contig2.Contig57.79-gene	155	150	93	78	151	103	2.7	2.38	2.02	1.27	1.1	0.94	2.36667	1.10333	-1.101	0.000385749	0.00119875
Za_Contig2.Contig57.80-gene	410	484	346	218	525	401	7.15	7.68	7.51	3.56	3.81	3.65	7.44667	3.67333	-1.0195	2.79633e-11	1.95306e-10
Za_Contig2.Contig57.85-gene	583	677	549	90	201	88	10.16	10.74	11.92	1.47	1.46	0.8	10.94	1.24333	-3.1373	2.13595e-31	4.35864e-30
Za_Contig2.Contig57.86-gene	173	220	166	46	89	53	3.02	3.49	3.6	0.75	0.65	0.48	3.37	0.626667	-2.427	8.78235e-18	9.53357e-17
Za_Contig2.Contig57.87-gene	34	37	25	9	33	16	0.59	0.59	0.54	0.15	0.24	0.15	0.573333	0.18	-1.6714	0.0035368	0.00923098
Za_Contig2.Contig57.8-gene	330	400	297	126	206	175	5.75	6.34	6.45	2.06	1.5	1.59	6.18	1.71667	-1.848	5.09038e-19	5.93536e-18
Za_Contig2.Contig57.92-gene	25	57	18	144	323	221	0.44	0.9	0.39	2.35	2.34	2.01	0.576667	2.23333	1.9534	8.36548e-08	4.2101e-07
Za_Contig2.Contig57.93-gene	107	107	56	50	73	49	1.87	1.7	1.22	0.82	0.53	0.45	1.59667	0.6	-1.412	0.00105114	0.00302731
Za_Contig2.Contig57.94-gene	40	28	30	4	6	21	0.7	0.44	0.65	0.07	0.04	0.19	0.596667	0.1	-2.5769	0.00170272	0.00471738
Za_Contig2.Contig57.96-gene	14	10	8	33	84	64	0.24	0.16	0.17	0.54	0.61	0.58	0.19	0.576667	1.6017	0.00039567	0.00122711
Za_Contig28.Contig1800.100-gene	133	152	92	428	1038	986	2.32	2.41	2	6.99	7.53	8.97	2.24333	7.83	1.8034	1.41291e-25	2.29156e-24
Za_Contig28.Contig1800.102-gene	878	1032	640	1903	4300	3554	15.3	16.37	13.9	31.09	31.21	32.35	15.19	31.55	1.0545	7.83664e-43	2.35577e-41
Za_Contig28.Contig1800.107-gene	142	191	138	4	39	4	2.48	3.03	3	0.07	0.28	0.04	2.83667	0.13	-4.4476	5.77345e-10	3.57231e-09
Za_Contig28.Contig1800.110-gene	84	68	71	30	29	46	1.46	1.08	1.54	0.49	0.21	0.42	1.36	0.373333	-1.8651	0.000186528	0.000610844
Za_Contig28.Contig1800.113-gene	401	525	360	1350	2362	2264	6.99	8.33	7.82	22.06	17.14	20.61	7.71333	19.9367	1.37	5.29595e-29	9.89274e-28
Za_Contig28.Contig1800.11-gene	47	43	29	556	1010	811	0.82	0.68	0.63	9.08	7.33	7.38	0.71	7.93	3.4814	1.66225e-61	8.08784e-60
Za_Contig28.Contig1800.16-gene	300	349	283	93	230	131	5.23	5.54	6.15	1.52	1.67	1.19	5.64	1.46	-1.9497	1.1651e-17	1.2559e-16
Za_Contig28.Contig1800.27-gene	3386	3660	2733	1689	3891	2780	59.02	58.05	59.34	27.6	28.24	25.3	58.8033	27.0467	-1.1204	1.77653e-46	5.93865e-45
Za_Contig28.Contig1800.2-gene	0	12	13	48	125	81	0	0.19	0.28	0.78	0.91	0.74	0.156667	0.81	2.3702	0.00670156	0.0165348
Za_Contig28.Contig1800.32-gene	49	42	27	0	13	6	0.85	0.67	0.59	0	0.09	0.05	0.703333	0.0466667	-3.9137	1.63756e-05	6.23664e-05
Za_Contig28.Contig1800.37-gene	30	44	24	4	0	0	0.52	0.7	0.52	0.07	0	0	0.58	0.0233333	-4.6356	0.000226232	0.000729897
Za_Contig28.Contig1800.3-gene	497	594	496	1330	2983	2372	8.66	9.42	10.77	21.73	21.65	21.59	9.61667	21.6567	1.1712	3.06256e-38	7.87059e-37
Za_Contig28.Contig1800.52-gene	159	166	148	393	800	749	2.77	2.63	3.21	6.42	5.81	6.82	2.87	6.35	1.1457	4.18189e-15	3.85973e-14
Za_Contig28.Contig1800.54-gene	108	136	92	49	102	132	1.88	2.16	2	0.8	0.74	1.2	2.01333	0.913333	-1.1404	0.00253382	0.00680141
Za_Contig28.Contig1800.55-gene	171	176	166	68	177	108	2.98	2.79	3.6	1.11	1.28	0.98	3.12333	1.12333	-1.4753	1.32117e-07	6.51391e-07
Za_Contig28.Contig1800.60-gene	88	81	59	35	82	92	1.53	1.28	1.28	0.57	0.6	0.84	1.36333	0.67	-1.0249	0.0118887	0.0277254
Za_Contig28.Contig1800.62-gene	14	10	14	26	62	92	0.24	0.16	0.3	0.42	0.45	0.84	0.233333	0.57	1.2886	0.0127272	0.0294649
Za_Contig28.Contig1800.73-gene	171	252	140	457	1033	759	2.98	4	3.04	7.47	7.5	6.91	3.34	7.29333	1.1267	1.60512e-14	1.4269e-13
Za_Contig28.Contig1800.78-gene	25	5	13	90	189	158	0.44	0.08	0.28	1.47	1.37	1.44	0.266667	1.42667	2.4195	9.50207e-06	3.72814e-05
Za_Contig28.Contig1800.7-gene	1094	1231	962	533	1575	1046	19.07	19.52	20.89	8.71	11.43	9.52	19.8267	9.88667	-1.0039	1.77849e-09	1.05218e-08
Za_Contig28.Contig1800.88-gene	148	89	76	35	53	39	2.58	1.41	1.65	0.57	0.38	0.35	1.88	0.433333	-2.1172	2.03976e-06	8.70724e-06
Za_Contig28.Contig1800.9-gene	0	14	4	105	238	262	0	0.22	0.09	1.72	1.73	2.38	0.103333	1.94333	4.2332	1.1074e-08	6.08914e-08
Za_Contig36.Contig2500.1-gene	10	7	15	61	98	85	0.17	0.11	0.33	1	0.71	0.77	0.203333	0.826667	2.0235	5.27683e-05	0.000187387
Za_Contig36.Contig2500.2-gene	4	3	0	27	50	46	0.07	0.05	0	0.44	0.36	0.42	0.04	0.406667	3.3458	6.7116e-05	0.000234765
Za_Contig36.Contig2500.6-gene	58	77	74	16	77	79	1.01	1.22	1.61	0.26	0.56	0.72	1.28	0.513333	-1.3182	0.0229902	0.0498804
Za_Contig36.Contig2500.8-gene	2	15	12	81	188	134	0.03	0.24	0.26	1.32	1.36	1.22	0.176667	1.3	2.8794	5.98274e-07	2.73427e-06
Za_Contig46.Contig3907.3-gene	8	11	19	36	81	80	0.14	0.17	0.41	0.59	0.59	0.73	0.24	0.636667	1.4075	0.00618997	0.0153897
Za_Contig46.Contig3907.5-gene	15	29	8	33	132	82	0.26	0.46	0.17	0.54	0.96	0.75	0.296667	0.75	1.338	0.00701658	0.0172335
Za_Contig46.Contig3907.6-gene	477	566	400	65	199	179	8.31	8.98	8.69	1.06	1.44	1.63	8.66	1.37667	-2.6532	2.99883e-34	6.75492e-33
Za_Contig7.Contig204.12-gene	0	0	0	13	49	32	0	0	0	0.21	0.36	0.29	0.001	0.286667	8.1632	1.11143e-05	4.32316e-05
Za_Contig7.Contig204.8-gene	20	25	11	171	338	279	0.35	0.4	0.24	2.79	2.45	2.54	0.33	2.59333	2.9743	2.69655e-23	3.94585e-22
Za_Contig8.Contig431.11-gene	3448	3876	2773	881	1955	1536	60.1	61.48	60.21	14.4	14.19	13.98	60.5967	14.19	-2.0944	2.55886e-271	1.4651e-268
Za_Contig8.Contig431.17-gene	395	426	278	229	451	247	6.89	6.76	6.04	3.74	3.27	2.25	6.56333	3.08667	-1.0884	5.89117e-05	0.000207869
Za_Contig8.Contig431.18-gene	280	302	198	71	171	137	4.88	4.79	4.3	1.16	1.24	1.25	4.65667	1.21667	-1.9364	2.79384e-21	3.69411e-20
Za_Contig8.Contig431.25-gene	304	342	271	111	263	182	5.3	5.42	5.88	1.81	1.91	1.66	5.53333	1.79333	-1.6255	1.54165e-18	1.7586e-17
Za_Contig8.Contig431.27-gene	258	254	204	52	114	73	4.5	4.03	4.43	0.85	0.83	0.66	4.32	0.78	-2.4695	3.4741e-26	5.80078e-25
Za_Contig8.Contig431.28-gene	182	223	115	21	49	43	3.17	3.54	2.5	0.34	0.36	0.39	3.07	0.363333	-3.0789	6.86471e-23	9.85477e-22
Za_Contig8.Contig431.29-gene	1340	1472	1056	100	272	184	23.36	23.35	22.93	1.63	1.97	1.67	23.2133	1.75667	-3.724	1.42746e-183	3.94877e-181
Za_Contig8.Contig431.3-gene	0	0	0	8	31	53	0	0	0	0.13	0.22	0.48	0.001	0.276667	8.112	6.20664e-05	0.000218109
Za_Contig8.Contig431.6-gene	1240	1290	951	258	595	445	21.61	20.46	20.65	4.22	4.32	4.05	20.9067	4.19667	-2.3166	3.37825e-106	3.63994e-104
Za_Contig8.Contig431.7-gene	46	23	26	0	15	0	0.8	0.36	0.56	0	0.11	0	0.573333	0.0366667	-3.9668	0.00775352	0.01886
ZaA1_C01.Contig1047.12-gene	40	39	34	10	24	32	0.7	0.62	0.74	0.16	0.17	0.29	0.686667	0.206667	-1.7323	0.00219455	0.00595894
ZaA1_C01.Contig1047.20-gene	92	62	66	203	504	251	1.6	0.98	1.43	3.32	3.66	2.28	1.33667	3.08667	1.2074	1.62516e-05	6.19374e-05
ZaA1_C01.Contig1047.23-gene	24	10	9	35	82	60	0.42	0.16	0.2	0.57	0.6	0.55	0.26	0.573333	1.1409	0.0199578	0.0440386
ZaA1_C01.Contig127.102-gene	137	149	106	362	684	653	2.39	2.36	2.3	5.91	4.96	5.94	2.35	5.60333	1.2536	9.53594e-17	9.73765e-16
ZaA1_C01.Contig127.112-gene	1400	1199	1070	624	1099	1215	24.4	19.02	23.23	10.2	7.98	11.06	22.2167	9.74667	-1.1887	6.99797e-09	3.92192e-08
ZaA1_C01.Contig127.119-gene	0	0	0	123	371	148	0	0	0	2.01	2.69	1.35	0.001	2.01667	10.9778	1.04566e-13	8.76844e-13
ZaA1_C01.Contig127.128-gene	0	34	12	0	0	0	0	0.54	0.26	0	0	0	0.266667	0.001	-8.0589	0.00588641	0.0147003
ZaA1_C01.Contig127.154-gene	85	136	83	272	478	508	1.48	2.16	1.8	4.44	3.47	4.62	1.81333	4.17667	1.2037	1.13886e-08	6.25515e-08
ZaA1_C01.Contig127.161-gene	199	70	101	341	844	364	3.47	1.11	2.19	5.57	6.13	3.31	2.25667	5.00333	1.1487	0.00302402	0.00800122
ZaA1_C01.Contig127.16-gene	38	44	54	7	26	0	0.66	0.7	1.17	0.11	0.19	0	0.843333	0.1	-3.0761	0.00694816	0.0170808
ZaA1_C01.Contig127.171-gene	104	94	83	54	108	75	1.81	1.49	1.8	0.88	0.78	0.68	1.7	0.78	-1.124	0.000700848	0.0020848
ZaA1_C01.Contig127.177-gene	483	553	363	31	123	249	8.42	8.77	7.88	0.51	0.89	2.27	8.35667	1.22333	-2.7721	1.43546e-07	7.0555e-07
ZaA1_C01.Contig127.17-gene	34	50	43	0	1	0	0.59	0.79	0.93	0	0.01	0	0.77	0.00333333	-7.8517	9.98273e-09	5.51127e-08
ZaA1_C01.Contig127.182-gene	217	247	217	785	1577	1383	3.78	3.92	4.71	12.83	11.44	12.59	4.13667	12.2867	1.5706	1.0951e-36	2.67739e-35
ZaA1_C01.Contig127.191-gene	187	254	184	40	199	164	3.26	4.03	4	0.65	1.44	1.49	3.76333	1.19333	-1.657	6.1255e-05	0.000215519
ZaA1_C01.Contig127.195-gene	11	7	0	34	80	35	0.19	0.11	0	0.56	0.58	0.32	0.1	0.486667	2.2829	0.0119384	0.027827
ZaA1_C01.Contig127.203-gene	153	123	118	43	197	98	2.67	1.95	2.56	0.7	1.43	0.89	2.39333	1.00667	-1.2494	0.00429323	0.0110253
ZaA1_C01.Contig127.217-gene	15	25	21	0	0	5	0.26	0.4	0.46	0	0	0.05	0.373333	0.0166667	-4.4854	0.00102321	0.00295294
ZaA1_C01.Contig127.219-gene	91	108	63	28	51	16	1.59	1.71	1.37	0.46	0.37	0.15	1.55667	0.326667	-2.2526	1.56434e-05	5.97671e-05
ZaA1_C01.Contig127.234-gene	675	962	724	403	845	724	11.77	15.26	15.72	6.58	6.13	6.59	14.25	6.43333	-1.1473	5.15311e-11	3.51586e-10
ZaA1_C01.Contig127.236-gene	724	808	495	316	719	533	12.62	12.82	10.75	5.16	5.22	4.85	12.0633	5.07667	-1.2487	5.25236e-17	5.4574e-16
ZaA1_C01.Contig127.237-gene	18	22	2	1	3	2	0.31	0.35	0.04	0.02	0.02	0.02	0.233333	0.02	-3.5443	0.00433716	0.0111282
ZaA1_C01.Contig127.239-gene	47	21	23	134	333	292	0.82	0.33	0.5	2.19	2.42	2.66	0.55	2.42333	2.1395	4.9538e-09	2.81734e-08
ZaA1_C01.Contig127.247-gene	10	15	4	0	1	0	0.17	0.24	0.09	0	0.01	0	0.166667	0.00333333	-5.6439	0.00154248	0.00431028
ZaA1_C01.Contig127.248-gene	26515	23757	15752	13646	18045	13713	462.18	376.8	342.04	222.97	130.96	124.81	393.673	159.58	-1.3027	0.0002612	0.000834024
ZaA1_C01.Contig127.258-gene	1182	1428	1114	2560	6465	5767	20.6	22.65	24.19	41.83	46.92	52.49	22.48	47.08	1.0665	1.04021e-25	1.70054e-24
ZaA1_C01.Contig127.264-gene	97	46	38	10	62	25	1.69	0.73	0.83	0.16	0.45	0.23	1.08333	0.28	-1.952	0.00453256	0.0115838
ZaA1_C01.Contig127.281-gene	77	149	77	40	81	56	1.34	2.36	1.67	0.65	0.59	0.51	1.79	0.583333	-1.6176	3.66672e-05	0.00013308
ZaA1_C01.Contig127.286-gene	764	962	661	2123	4793	2851	13.32	15.26	14.35	34.69	34.78	25.95	14.31	31.8067	1.1523	4.44017e-22	6.13107e-21
ZaA1_C01.Contig127.287-gene	278	318	200	139	274	191	4.85	5.04	4.34	2.27	1.99	1.74	4.74333	2	-1.2459	8.46404e-09	4.70819e-08
ZaA1_C01.Contig127.288-gene	45	53	49	208	451	381	0.78	0.84	1.06	3.4	3.27	3.47	0.893333	3.38	1.9198	6.17938e-20	7.60871e-19
ZaA1_C01.Contig127.291-gene	13	12	7	1	2	6	0.23	0.19	0.15	0.02	0.01	0.05	0.19	0.0266667	-2.8329	0.0152227	0.0345247
ZaA1_C01.Contig127.2-gene	32	37	37	15	37	32	0.56	0.59	0.8	0.25	0.27	0.29	0.65	0.27	-1.2675	0.0147508	0.0335874
ZaA1_C01.Contig127.307-gene	252	277	185	101	316	230	4.39	4.39	4.02	1.65	2.29	2.09	4.26667	2.01	-1.0859	1.91236e-05	7.22009e-05
ZaA1_C01.Contig127.328-gene	105	164	85	18	78	62	1.83	2.6	1.85	0.29	0.57	0.56	2.09333	0.473333	-2.1449	5.13913e-07	2.3685e-06
ZaA1_C01.Contig127.338-gene	19	48	25	8	19	11	0.33	0.76	0.54	0.13	0.14	0.1	0.543333	0.123333	-2.1393	0.00122971	0.00349803
ZaA1_C01.Contig127.353-gene	174	193	186	99	118	180	3.03	3.06	4.04	1.62	0.86	1.64	3.37667	1.37333	-1.2979	0.000862156	0.00252333
ZaA1_C01.Contig127.355-gene	698	884	614	348	714	427	12.17	14.02	13.33	5.69	5.18	3.89	13.1733	4.92	-1.4209	2.58335e-13	2.10185e-12
ZaA1_C01.Contig127.365-gene	6	6	6	1906	4310	2477	0.1	0.1	0.13	31.14	31.28	22.55	0.11	28.3233	8.0083	2.96074e-102	2.98744e-100
ZaA1_C01.Contig127.368-gene	56	96	71	474	1203	959	0.98	1.52	1.54	7.74	8.73	8.73	1.34667	8.4	2.641	2.15626e-39	5.77662e-38
ZaA1_C01.Contig127.370-gene	91	68	52	484	961	1268	1.59	1.08	1.13	7.91	6.97	11.54	1.26667	8.80667	2.7976	1.07525e-24	1.68241e-23
ZaA1_C01.Contig127.372-gene	98	80	77	49	81	26	1.71	1.27	1.67	0.8	0.59	0.24	1.55	0.543333	-1.5124	0.00730717	0.0178776
ZaA1_C01.Contig127.380-gene	122	100	56	45	116	67	2.13	1.59	1.22	0.74	0.84	0.61	1.64667	0.73	-1.1736	0.00541887	0.0136358
ZaA1_C01.Contig127.386-gene	250	305	222	655	2289	2053	4.36	4.84	4.82	10.7	16.61	18.69	4.67333	15.3333	1.7141	3.64736e-16	3.61506e-15
ZaA1_C01.Contig127.38-gene	427	717	435	1430	3825	2358	7.44	11.37	9.45	23.37	27.76	21.46	9.42	24.1967	1.361	9.76051e-18	1.05791e-16
ZaA1_C01.Contig127.42-gene	85	74	31	113	446	336	1.48	1.17	0.67	1.85	3.24	3.06	1.10667	2.71667	1.2956	0.000272706	0.000867782
ZaA1_C01.Contig127.75-gene	33	29	28	841	1749	1402	0.58	0.46	0.61	13.74	12.69	12.76	0.55	13.0633	4.5699	7.50796e-130	1.17736e-127
ZaA1_C01.Contig127.79-gene	410	537	531	287	593	500	7.15	8.52	11.53	4.69	4.3	4.55	9.06667	4.51333	-1.0064	7.58702e-05	0.000263626
ZaA1_C01.Contig127.82-gene	4	4	3	19	97	29	0.07	0.06	0.07	0.31	0.7	0.26	0.0666667	0.423333	2.6668	0.000400691	0.00124143
ZaA1_C01.Contig127.83-gene	316	257	210	379	3031	643	5.51	4.08	4.56	6.19	22	5.85	4.71667	11.3467	1.2664	0.00311103	0.00820982
ZaA1_C01.Contig127.86-gene	244	211	105	392	1559	754	4.25	3.35	2.28	6.41	11.31	6.86	3.29333	8.19333	1.3149	4.41669e-06	1.81096e-05
ZaA1_C01.Contig127.95-gene	442	613	455	152	495	353	7.7	9.72	9.88	2.48	3.59	3.21	9.1	3.09333	-1.5567	2.74807e-11	1.92045e-10
ZaA1_C01.Contig1274.16-gene	2560	2780	2158	5430	12837	10455	44.62	44.09	46.86	88.72	93.16	95.16	45.19	92.3467	1.0311	2.12921e-80	1.54407e-78
ZaA1_C01.Contig1274.19-gene	357	276	246	773	1771	1741	6.22	4.38	5.34	12.63	12.85	15.85	5.31333	13.7767	1.3745	4.7566e-16	4.68523e-15
ZaA1_C01.Contig1274.21-gene	9	3	2	0	0	0	0.16	0.05	0.04	0	0	0	0.0833333	0.001	-6.3808	0.0214602	0.0469478
ZaA1_C01.Contig1274.4-gene	9	11	2	0	0	0	0.16	0.17	0.04	0	0	0	0.123333	0.001	-6.9464	0.00396694	0.010258
ZaA1_C01.Contig1537.16-gene	628	609	432	1329	2056	2709	10.95	9.66	9.38	21.72	14.92	24.66	9.99667	20.4333	1.0314	4.12997e-09	2.36492e-08
ZaA1_C01.Contig1537.17-gene	118	107	130	375	1201	1008	2.06	1.7	2.82	6.13	8.72	9.17	2.19333	8.00667	1.8681	4.42782e-14	3.81098e-13
ZaA1_C01.Contig1537.21-gene	2461	2810	1865	706	1488	1241	42.9	44.57	40.5	11.54	10.8	11.3	42.6567	11.2133	-1.9276	5.58592e-116	6.92822e-114
ZaA1_C01.Contig1537.43-gene	90	172	109	3	91	99	1.57	2.73	2.37	0.05	0.66	0.9	2.22333	0.536667	-2.0506	0.021648	0.0473039
ZaA1_C01.Contig1537.47-gene	380	891	516	1183	2990	2636	6.62	14.13	11.2	19.33	21.7	23.99	10.65	21.6733	1.0251	2.55162e-06	1.07727e-05
ZaA1_C01.Contig1537.56-gene	21	38	36	9	16	10	0.37	0.6	0.78	0.15	0.12	0.09	0.583333	0.12	-2.2813	0.00033849	0.00106093
ZaA1_C01.Contig1537.5-gene	128	143	112	19	85	76	2.23	2.27	2.43	0.31	0.62	0.69	2.31	0.54	-2.0969	2.90846e-07	1.37916e-06
ZaA1_C01.Contig1622.10-gene	57	36	25	12	35	19	0.99	0.57	0.54	0.2	0.25	0.17	0.7	0.206667	-1.76	0.00287282	0.00763068
ZaA1_C01.Contig1622.2-gene	609	620	494	183	440	374	10.62	9.83	10.73	2.99	3.19	3.4	10.3933	3.19333	-1.7025	6.06074e-30	1.16986e-28
ZaA1_C01.Contig1622.3-gene	453	468	375	236	517	384	7.9	7.42	8.14	3.86	3.75	3.5	7.82	3.70333	-1.0783	2.94778e-12	2.21703e-11
ZaA1_C01.Contig1622.7-gene	86	106	85	10	42	6	1.5	1.68	1.85	0.16	0.3	0.05	1.67667	0.17	-3.302	5.28024e-07	2.42967e-06
ZaA1_C01.Contig1799.10-gene	189	208	121	10	15	0	3.29	3.3	2.63	0.16	0.11	0	3.07333	0.09	-5.0937	8.36529e-11	5.58366e-10
ZaA1_C01.Contig1799.15-gene	89	146	115	36	49	56	1.55	2.32	2.5	0.59	0.36	0.51	2.12333	0.486667	-2.1253	6.69633e-08	3.40205e-07
ZaA1_C01.Contig1799.19-gene	20	30	14	4	11	15	0.35	0.48	0.3	0.07	0.08	0.14	0.376667	0.0966667	-1.9622	0.00755566	0.0184306
ZaA1_C01.Contig1799.21-gene	1395	1417	1091	443	1267	1089	24.32	22.47	23.69	7.24	9.2	9.91	23.4933	8.78333	-1.4194	1.26771e-16	1.28732e-15
ZaA1_C01.Contig1799.22-gene	214	165	149	40	76	48	3.73	2.62	3.24	0.65	0.55	0.44	3.19667	0.546667	-2.5478	1.28139e-15	1.22563e-14
ZaA1_C01.Contig1799.26-gene	245	307	218	1204	2708	2104	4.27	4.87	4.73	19.67	19.65	19.15	4.62333	19.49	2.0757	2.14616e-114	2.59012e-112
ZaA1_C01.Contig1799.2-gene	606	773	530	177	550	428	10.56	12.26	11.51	2.89	3.99	3.9	11.4433	3.59333	-1.6711	3.39169e-17	3.56852e-16
ZaA1_C01.Contig1799.5-gene	1879	2327	1636	357	719	514	32.75	36.91	35.52	5.83	5.22	4.68	35.06	5.24333	-2.7413	4.43018e-131	7.12882e-129
ZaA1_C01.Contig1934.3-gene	691	676	565	344	648	548	12.04	10.72	12.27	5.62	4.7	4.99	11.6767	5.10333	-1.1941	1.85273e-14	1.64316e-13
ZaA1_C01.Contig1934.4-gene	34	12	20	0	4	4	0.59	0.19	0.43	0	0.03	0.04	0.403333	0.0233333	-4.1115	0.000134346	0.000449708
ZaA1_C01.Contig2007.12-gene	236	234	139	669	1493	1132	4.11	3.71	3.02	10.93	10.84	10.3	3.61333	10.69	1.5649	2.81641e-29	5.31137e-28
ZaA1_C01.Contig2007.13-gene	0	0	0	29	82	50	0	0	0	0.47	0.6	0.46	0.001	0.51	8.9944	4.32403e-08	2.23744e-07
ZaA1_C01.Contig216.10-gene	468	539	447	1458	2587	2014	8.16	8.55	9.71	23.82	18.77	18.33	8.80667	20.3067	1.2053	2.14291e-22	3.00532e-21
ZaA1_C01.Contig216.17-gene	183	202	122	55	86	129	3.19	3.2	2.65	0.9	0.62	1.17	3.01333	0.896667	-1.7487	1.26452e-06	5.54303e-06
ZaA1_C01.Contig216.22-gene	78	75	45	390	671	508	1.36	1.19	0.98	6.37	4.87	4.62	1.17667	5.28667	2.1677	5.43676e-22	7.4841e-21
ZaA1_C01.Contig216.25-gene	188	154	76	264	953	389	3.28	2.44	1.65	4.31	6.92	3.54	2.45667	4.92333	1.0029	0.00130771	0.00370449
ZaA1_C01.Contig216.29-gene	627	247	297	0	0	0	10.93	3.92	6.45	0	0	0	7.1	0.001	-12.7936	2.33752e-20	2.93471e-19
ZaA1_C01.Contig216.38-gene	1475	20	1335	23	25	27	25.71	0.32	28.99	0.38	0.18	0.25	18.34	0.27	-6.0859	1.39427e-05	5.36148e-05
ZaA1_C01.Contig216.45-gene	99	202	128	309	706	945	1.73	3.2	2.78	5.05	5.12	8.6	2.57	6.25667	1.2836	1.00696e-05	3.93796e-05
ZaA1_C01.Contig216.55-gene	76	95	31	181	388	240	1.32	1.51	0.67	2.96	2.82	2.18	1.16667	2.65333	1.1854	0.000170551	0.000561959
ZaA1_C01.Contig216.61-gene	393	375	385	80	184	110	6.85	5.95	8.36	1.31	1.34	1	7.05333	1.21667	-2.5354	6.43107e-25	1.01691e-23
ZaA1_C01.Contig216.67-gene	18	86	44	12	21	23	0.31	1.36	0.96	0.2	0.15	0.21	0.876667	0.186667	-2.2316	0.00199887	0.00546999
ZaA1_C01.Contig216.70-gene	4224	3560	3759	1938	3057	3267	73.63	56.46	81.62	31.67	22.19	29.74	70.57	27.8667	-1.3405	9.39499e-11	6.24135e-10
ZaA1_C01.Contig216.78-gene	167	111	87	54	35	115	2.91	1.76	1.89	0.88	0.25	1.05	2.18667	0.726667	-1.5894	0.0124779	0.0289422
ZaA1_C01.Contig216.79-gene	1374	692	1064	323	575	564	23.95	10.98	23.1	5.28	4.17	5.13	19.3433	4.86	-1.9928	1.66064e-09	9.85296e-09
ZaA1_C01.Contig216.86-gene	9	13	1	28	88	71	0.16	0.21	0.02	0.46	0.64	0.65	0.13	0.583333	2.1658	0.00170503	0.00472308
ZaA1_C01.Contig216.90-gene	30	37	0	0	0	0	0.52	0.59	0	0	0	0	0.37	0.001	-8.5314	0.00157415	0.00438992
ZaA1_C01.Contig216.96-gene	296	350	108	759	2124	1422	5.16	5.55	2.35	12.4	15.41	12.94	4.35333	13.5833	1.6416	4.71605e-09	2.68958e-08
ZaA1_C01.Contig2276.2-gene	46	99	48	18	51	21	0.8	1.57	1.04	0.29	0.37	0.19	1.13667	0.283333	-2.0042	0.000213762	0.000692658
ZaA1_C01.Contig35.11-gene	902	900	553	304	787	751	15.72	14.27	12.01	4.97	5.71	6.84	14	5.84	-1.2614	7.13801e-09	3.99767e-08
ZaA1_C01.Contig35.13-gene	9	2	5	1	0	0	0.16	0.03	0.11	0.02	0	0	0.1	0.00666667	-3.9069	0.0205318	0.0451615
ZaA1_C01.Contig35.4.15-gene	66	86	62	0	3	0	1.15	1.36	1.35	0	0.02	0	1.28667	0.00666667	-7.5925	8.5748e-13	6.70515e-12
ZaA1_C01.Contig35.5.8-gene	4	8	8	1	1	1	0.07	0.13	0.17	0.02	0.01	0.01	0.123333	0.0133333	-3.2095	0.0118452	0.0276386
ZaA1_C01.Contig35.6.19-gene	453	382	411	97	203	264	7.9	6.06	8.92	1.58	1.47	2.4	7.62667	1.81667	-2.0698	1.58043e-11	1.12588e-10
ZaA1_C01.Contig35.7.12-gene	1126	1075	746	171	365	319	19.63	17.05	16.2	2.79	2.65	2.9	17.6267	2.78	-2.6646	9.76984e-71	5.76128e-69
ZaA1_C01.Contig35.7.8-gene	78	184	209	389	842	686	1.36	2.92	4.54	6.36	6.11	6.24	2.94	6.23667	1.085	0.00121702	0.00346633
ZaA1_C01.Contig35.7-gene	48	53	39	0	0	0	0.84	0.84	0.85	0	0	0	0.843333	0.001	-9.72	3.12522e-11	2.17384e-10
ZaA1_C01.Contig35.9.7-gene	16	31	13	54	111	79	0.28	0.49	0.28	0.88	0.81	0.72	0.35	0.803333	1.1986	0.00194469	0.00533462
ZaA1_C01.Contig35.9.8-gene	85	67	72	220	449	409	1.48	1.06	1.56	3.59	3.26	3.72	1.36667	3.52333	1.3663	1.35301e-10	8.87465e-10
ZaA1_C01.Contig3804.2-gene	17	22	20	4	5	7	0.3	0.35	0.43	0.07	0.04	0.06	0.36	0.0566667	-2.6674	0.000388681	0.00120695
ZaA1_C01.Contig428.10-gene	75	97	38	259	687	625	1.31	1.54	0.83	4.23	4.99	5.69	1.22667	4.97	2.0185	2.9155e-14	2.54718e-13
ZaA1_C01.Contig428.2-gene	28	52	45	102	309	297	0.49	0.82	0.98	1.67	2.24	2.7	0.763333	2.20333	1.5293	6.04586e-06	2.43416e-05
ZaA1_C01.Contig428.4-gene	117	93	88	25	85	35	2.04	1.48	1.91	0.41	0.62	0.32	1.81	0.45	-2.008	3.6163e-06	1.5009e-05
ZaA1_C01.Contig428.7-gene	4	1	1	31	29	21	0.07	0.02	0.02	0.51	0.21	0.19	0.0366667	0.303333	3.0484	0.00194141	0.00532712
ZaA1_C01.Contig428.9-gene	62	76	72	223	443	369	1.08	1.21	1.56	3.64	3.21	3.36	1.28333	3.40333	1.4071	3.32813e-12	2.49546e-11
ZaA1_C01.Contig430.11-gene	959	1151	716	114	265	201	16.72	18.26	15.55	1.86	1.92	1.83	16.8433	1.87	-3.1711	2.40151e-116	3.00892e-114
ZaA1_C01.Contig430.16-gene	948	1152	848	494	1235	991	16.52	18.27	18.41	8.07	8.96	9.02	17.7333	8.68333	-1.0301	7.79934e-16	7.56132e-15
ZaA1_C01.Contig430.17-gene	8	9	6	0	0	0	0.14	0.14	0.13	0	0	0	0.136667	0.001	-7.0945	0.00107607	0.00309424
ZaA1_C01.Contig430.18-gene	257	246	195	621	1478	1359	4.48	3.9	4.23	10.15	10.73	12.37	4.20333	11.0833	1.3988	8.51413e-25	1.33941e-23
ZaA1_C01.Contig430.2-gene	251	251	99	1054	2519	1902	4.38	3.98	2.15	17.22	18.28	17.31	3.50333	17.6033	2.329	2.75134e-23	4.02364e-22
ZaA1_C01.Contig430.36-gene	8330	9212	6572	1029	2246	1890	145.2	146.11	142.7	16.81	16.3	17.2	144.67	16.77	-3.1088	0	0
ZaA1_C01.Contig430.37-gene	67	49	46	6	15	18	1.17	0.78	1	0.1	0.11	0.16	0.983333	0.123333	-2.9951	2.15445e-08	1.15272e-07
ZaA1_C01.Contig430.38-gene	21	36	49	335	702	685	0.37	0.57	1.06	5.47	5.09	6.23	0.666667	5.59667	3.0695	9.44679e-19	1.08708e-17
ZaA1_C01.Contig430.43-gene	58	81	57	32	56	51	1.01	1.28	1.24	0.52	0.41	0.46	1.17667	0.463333	-1.3446	0.000442627	0.00136185
ZaA1_C01.Contig430.44-gene	23	16	8	35	181	100	0.4	0.25	0.17	0.57	1.31	0.91	0.273333	0.93	1.7666	0.00067824	0.00202354
ZaA1_C01.Contig430.51-gene	47	59	51	22	51	42	0.82	0.94	1.11	0.36	0.37	0.38	0.956667	0.37	-1.3705	0.00121334	0.00345687
ZaA1_C01.Contig430.9-gene	1115	1308	903	241	552	473	19.44	20.75	19.61	3.94	4.01	4.31	19.9333	4.08667	-2.2862	8.51744e-96	7.88343e-94
ZaA1_C01.Contig5250.1-gene	771	1044	647	448	951	580	13.44	16.56	14.05	7.32	6.9	5.28	14.6833	6.5	-1.1757	1.50128e-09	8.93976e-09
ZaA1_C01.Contig5250.2-gene	277	340	217	85	311	200	4.83	5.39	4.71	1.39	2.26	1.82	4.97667	1.82333	-1.4486	1.94119e-07	9.40882e-07
ZaA1_C01.Contig61.16-gene	164	395	289	2743	5249	5181	2.86	6.26	6.28	44.82	38.09	47.16	5.13333	43.3567	3.0783	2.82532e-34	6.3699e-33
ZaA1_C01.Contig61.20-gene	5536	6034	4730	23661	52947	42287	96.5	95.7	102.71	386.61	384.25	384.89	98.3033	385.25	1.9705	0	0
ZaA1_C01.Contig61.32-gene	5277	5792	4126	1978	4601	3711	91.98	91.86	89.59	32.32	33.39	33.78	91.1433	33.1633	-1.4585	2.16765e-121	2.93228e-119
ZaA1_C01.Contig61.8.5-gene	1226	1545	1091	143	339	302	21.37	24.5	23.69	2.34	2.46	2.75	23.1867	2.51667	-3.2037	1.20556e-133	2.0191e-131
ZaA1_C01.Contig61.8-gene	111	215	117	605	1956	1320	1.93	3.41	2.54	9.89	14.2	12.01	2.62667	12.0333	2.1957	2.53977e-21	3.36539e-20
ZaA1_C01.Contig652.2-gene	77	90	51	150	438	382	1.34	1.43	1.11	2.45	3.18	3.48	1.29333	3.03667	1.2314	8.51732e-08	4.28214e-07
ZaA1_C01.Contig652.8-gene	669	758	489	320	713	621	11.66	12.02	10.62	5.23	5.17	5.65	11.4333	5.35	-1.0956	3.15295e-14	2.74684e-13
ZaA1_C01.Contig652.9-gene	0	0	0	10	23	26	0	0	0	0.16	0.17	0.24	0.001	0.19	7.5699	0.000234189	0.000754036
ZaA1_C01.Contig677.18-gene	68	128	99	27	36	64	1.19	2.03	2.15	0.44	0.26	0.58	1.79	0.426667	-2.0688	4.40766e-05	0.000158199
ZaA1_C01.Contig677.1-gene	4	6	5	32	51	40	0.07	0.1	0.11	0.52	0.37	0.36	0.0933333	0.416667	2.1584	0.000255409	0.000816909
ZaA1_C01.Contig677.28-gene	2046	2581	1389	4471	11202	9704	35.66	40.94	30.16	73.05	81.3	88.32	35.5867	80.89	1.1846	1.15297e-24	1.80194e-23
ZaA1_C01.Contig677.31-gene	46	79	72	19	48	58	0.8	1.25	1.56	0.31	0.35	0.53	1.20333	0.396667	-1.601	0.00194207	0.00532864
ZaA1_C01.Contig677.32-gene	1177	1342	811	2665	5592	4206	20.52	21.28	17.61	43.54	40.58	38.28	19.8033	40.8	1.0428	2.5612e-34	5.77972e-33
ZaA1_C01.Contig733.1-gene	292	369	236	150	404	277	5.09	5.85	5.12	2.45	2.93	2.52	5.35333	2.63333	-1.0235	8.96843e-07	4.00986e-06
ZaA1_C01.Contig782.12-gene	100	69	13	351	903	776	1.74	1.09	0.28	5.74	6.55	7.06	1.03667	6.45	2.6373	9.57353e-08	4.78433e-07
ZaA1_C01.Contig782.13-gene	141	126	130	68	145	92	2.46	2	2.82	1.11	1.05	0.84	2.42667	1	-1.279	6.16822e-05	0.000216868
ZaA1_C01.Contig782.18-gene	894	1120	992	295	718	734	15.58	17.76	21.54	4.82	5.21	6.68	18.2933	5.57	-1.7156	1.58066e-15	1.50254e-14
ZaA1_C01.Contig782.20-gene	52	22	63	145	473	298	0.91	0.35	1.37	2.37	3.43	2.71	0.876667	2.83667	1.6941	0.000129046	0.000433293
ZaA1_C01.Contig794.10-gene	2070	2136	1609	4	0	12	36.08	33.88	34.94	0.07	0	0.11	34.9667	0.06	-9.1868	4.27555e-17	4.47266e-16
ZaA1_C01.Contig794.11-gene	380	489	379	2774	6083	5273	6.62	7.76	8.23	45.33	44.15	47.99	7.53667	45.8233	2.6041	3.40698e-163	7.91319e-161
ZaA1_C01.Contig794.14-gene	1502	1790	1160	598	1169	1012	26.18	28.39	25.19	9.77	8.48	9.21	26.5867	9.15333	-1.5383	5.16666e-44	1.6163e-42
ZaA1_C01.Contig794.16-gene	11	17	9	36	97	60	0.19	0.27	0.2	0.59	0.7	0.55	0.22	0.613333	1.4792	0.00054442	0.00165211
ZaA1_C01.Contig794.1-gene	656	680	489	40	129	88	11.43	10.79	10.62	0.65	0.94	0.8	10.9467	0.796667	-3.7804	3.20828e-84	2.47611e-82
ZaA1_C01.Contig80.17-gene	740	565	522	1759	3914	3205	12.9	8.96	11.33	28.74	28.41	29.17	11.0633	28.7733	1.3789	6.79249e-25	1.07303e-23
ZaA1_C01.Contig80.27-gene	13	14	9	59	89	73	0.23	0.22	0.2	0.96	0.65	0.66	0.216667	0.756667	1.8042	2.64325e-05	9.77495e-05
ZaA1_C01.Contig80.36-gene	369	419	288	914	1929	1636	6.43	6.65	6.25	14.93	14	14.89	6.44333	14.6067	1.1807	1.49065e-42	4.42167e-41
ZaA1_C01.Contig865.13-gene	15324	17853	13111	39068	85358	69628	267.11	283.16	284.69	638.35	619.47	633.74	278.32	630.52	1.1798	2.31109e-286	1.42247e-283
ZaA1_C01.Contig865.21-gene	449	436	402	1239	2583	2101	7.83	6.92	8.73	20.24	18.75	19.12	7.82667	19.37	1.3074	9.79228e-36	2.32372e-34
ZaA1_C01.Contig865.24-gene	12	16	24	88	194	116	0.21	0.25	0.52	1.44	1.41	1.06	0.326667	1.30333	1.9963	3.01074e-06	1.26062e-05
ZaA1_C01.Contig865.2-gene	0	0	0	38	88	57	0	0	0	0.62	0.64	0.52	0.001	0.593333	9.2127	8.19778e-09	4.56273e-08
ZaA1_C01.Contig865.33-gene	7243	7709	5567	2301	5093	3933	126.25	122.27	120.88	37.6	36.96	35.8	123.133	36.7867	-1.743	3.82074e-211	1.4584e-208
ZaA1_C01.Contig865.40-gene	55	50	38	106	243	200	0.96	0.79	0.83	1.73	1.76	1.82	0.86	1.77	1.0413	2.67837e-06	1.12865e-05
ZaA1_C01.Contig865.45-gene	667	564	411	295	673	389	11.63	8.95	8.92	4.82	4.88	3.54	9.83333	4.41333	-1.1558	1.65831e-06	7.16338e-06
ZaA1_C01.Contig865.52-gene	59	165	76	539	1168	878	1.03	2.62	1.65	8.81	8.48	7.99	1.76667	8.42667	2.2539	2.1957e-14	1.93479e-13
ZaA1_C01.Contig865.56-gene	50	74	52	164	328	302	0.87	1.17	1.13	2.68	2.38	2.75	1.05667	2.60333	1.3008	1.4441e-09	8.61077e-09
ZaA1_C01.Contig865.58-gene	309	309	233	0	5	5	5.39	4.9	5.06	0	0.04	0.05	5.11667	0.03	-7.4141	7.71817e-44	2.39775e-42
ZaA1_C01.Contig900.14-gene	65	52	59	23	33	22	1.13	0.82	1.28	0.38	0.24	0.2	1.07667	0.273333	-1.9778	4.31708e-05	0.000155106
ZaA1_C01.Contig900.16-gene	55	67	48	259	576	504	0.96	1.06	1.04	4.23	4.18	4.59	1.02	4.33333	2.0869	3.30391e-29	6.21171e-28
ZaA1_C01.Contig900.17-gene	55	64	44	2	6	5	0.96	1.02	0.96	0.03	0.04	0.05	0.98	0.04	-4.6147	5.80981e-14	4.96572e-13
ZaA1_C01.Contig900.18-gene	110	117	89	9	14	6	1.92	1.86	1.93	0.15	0.1	0.05	1.90333	0.1	-4.2505	6.16088e-21	8.01907e-20
ZaA1_C01.Contig900.6-gene	91	146	75	30	50	51	1.59	2.32	1.63	0.49	0.36	0.46	1.84667	0.436667	-2.0803	2.38436e-08	1.26967e-07
ZaA1_C01.Contig91.11-gene	32	38	21	3	0	0	0.56	0.6	0.46	0.05	0	0	0.54	0.0166667	-5.0179	3.06359e-05	0.00011245
ZaA1_C01.Contig91.14-gene	8	6	4	35	66	42	0.14	0.1	0.09	0.57	0.48	0.38	0.11	0.476667	2.1155	0.000157524	0.000522216
ZaA1_C01.Contig91.16-gene	14	7	6	168	438	331	0.24	0.11	0.13	2.75	3.18	3.01	0.16	2.98	4.2192	1.47439e-28	2.69885e-27
ZaA1_C01.Contig91.18-gene	104	120	45	240	500	363	1.81	1.9	0.98	3.92	3.63	3.3	1.56333	3.61667	1.21	4.4062e-06	1.80711e-05
ZaA1_C01.Contig91.26-gene	2835	3372	2540	7600	16467	14556	49.42	53.48	55.15	124.18	119.51	132.49	52.6833	125.393	1.251	4.19084e-89	3.53957e-87
ZaA1_C01.Contig91.2-gene	14	8	4	0	0	0	0.24	0.13	0.09	0	0	0	0.153333	0.001	-7.2605	0.00102691	0.00296257
ZaA1_C01.Contig91.34-gene	535	598	406	138	344	296	9.33	9.48	8.82	2.25	2.5	2.69	9.21	2.48	-1.8929	3.58236e-32	7.51578e-31
ZaA1_C01.Contig91.35-gene	26	25	20	365	1025	796	0.45	0.4	0.43	5.96	7.44	7.25	0.426667	6.88333	4.0119	3.53969e-60	1.67269e-58
ZaA1_C01.Contig91.3-gene	2879	3194	2075	927	2286	1752	50.18	50.66	45.06	15.15	16.59	15.95	48.6333	15.8967	-1.6132	2.25826e-60	1.07126e-58
ZaA1_C01.Contig91.42-gene	397	528	417	64	127	145	6.92	8.37	9.05	1.05	0.92	1.32	8.11333	1.09667	-2.8872	6.67353e-34	1.48421e-32
ZaA1_C01.Contig91.45-gene	31	44	26	17	20	24	0.54	0.7	0.56	0.28	0.15	0.22	0.6	0.216667	-1.4695	0.00774827	0.018851
ZaA1_C01.Contig91.4-gene	2063	2402	1881	101	283	229	35.96	38.1	40.84	1.65	2.05	2.08	38.3	1.92667	-4.3132	1.61557e-243	7.8763e-241
ZaA1_C01.Contig91.50-gene	987	1059	767	2438	5326	4060	17.2	16.8	16.65	39.84	38.65	36.95	16.8833	38.48	1.1885	4.08941e-94	3.70834e-92
ZaA1_C01.Contig91.58-gene	13	20	12	2	5	0	0.23	0.32	0.26	0.03	0.04	0	0.27	0.0233333	-3.5325	0.00201787	0.00551877
ZaA1_C01.Contig91.63-gene	223	219	189	14	36	31	3.89	3.47	4.1	0.23	0.26	0.28	3.82	0.256667	-3.8956	7.2434e-41	2.03925e-39
ZaA1_C01.Contig91.64-gene	1329	1381	1010	3268	7406	5904	23.17	21.9	21.93	53.4	53.75	53.74	22.3333	53.63	1.2638	1.25258e-115	1.54579e-113
ZaA1_C01.Contig91.66-gene	187	332	177	78	186	120	3.26	5.27	3.84	1.27	1.35	1.09	4.12333	1.23667	-1.7374	5.19701e-09	2.94952e-08
ZaA1_C01.Contig91.69-gene	29	37	32	271	656	532	0.51	0.59	0.69	4.43	4.76	4.84	0.596667	4.67667	2.9705	3.87032e-41	1.10159e-39
ZaA1_C01.Contig91.72-gene	149	117	77	65	107	104	2.6	1.86	1.67	1.06	0.78	0.95	2.04333	0.93	-1.1356	0.00224753	0.0060887
ZaA1_C01.Contig91.74-gene	17	22	12	0	0	0	0.3	0.35	0.26	0	0	0	0.303333	0.001	-8.2448	2.44336e-06	1.03369e-05
ZaA1_C01.Contig91.75-gene	646	717	533	33	60	47	11.26	11.37	11.57	0.54	0.44	0.43	11.4	0.47	-4.6002	4.95162e-135	8.40752e-133
ZaA1_C01.Contig91.79-gene	325	313	260	66	156	162	5.67	4.96	5.65	1.08	1.13	1.47	5.42667	1.22667	-2.1453	3.31477e-19	3.90197e-18
ZaA1_C01.Contig91.80-gene	46	44	34	5	22	4	0.8	0.7	0.74	0.08	0.16	0.04	0.746667	0.0933333	-3	2.86599e-05	0.000105527
ZaA1_C01.Contig91.8-gene	83	79	50	0	0	0	1.45	1.25	1.09	0	0	0	1.26333	0.001	-10.303	3.94838e-13	3.16642e-12
ZaA1_C01.Contig933.13-gene	370	509	256	1261	2814	1844	6.45	8.07	5.56	20.6	20.42	16.78	6.69333	19.2667	1.5253	8.18296e-24	1.23069e-22
ZaA1_C01.Contig933.14-gene	393	678	480	49	180	88	6.85	10.75	10.42	0.8	1.31	0.8	9.34	0.97	-3.2674	1.68936e-25	2.72824e-24
ZaA1_C01.Contig933.15-gene	6	9	4	1	2	1	0.1	0.14	0.09	0.02	0.01	0.01	0.11	0.0133333	-3.0444	0.0215561	0.0471303
ZaA1_C01.Contig933.2-gene	101	197	83	21	66	71	1.76	3.12	1.8	0.34	0.48	0.65	2.22667	0.49	-2.184	1.78339e-06	7.66935e-06
ZaA1_C01.Contig933.6-gene	6	3	4	0	0	0	0.1	0.05	0.09	0	0	0	0.08	0.001	-6.3219	0.0184035	0.0409317
ZaA1_C02.Contig1107.11-gene	145	173	136	0	0	0	2.53	2.74	2.95	0	0	0	2.74	0.001	-11.42	2.24351e-17	2.38186e-16
ZaA1_C02.Contig1107.14-gene	595	713	460	308	663	522	10.37	11.31	9.99	5.03	4.81	4.75	10.5567	4.86333	-1.1181	1.37593e-16	1.39434e-15
ZaA1_C02.Contig1107.25-gene	8	24	5	0	0	0	0.14	0.38	0.11	0	0	0	0.21	0.001	-7.7142	0.000230197	0.000741717
ZaA1_C02.Contig1107.2-gene	164	159	144	8	12	15	2.86	2.52	3.13	0.13	0.09	0.14	2.83667	0.12	-4.5631	3.07846e-32	6.46686e-31
ZaA1_C02.Contig1107.6-gene	179	156	124	38	71	39	3.12	2.47	2.69	0.62	0.52	0.35	2.76	0.496667	-2.4743	1.42696e-13	1.18409e-12
ZaA1_C02.Contig1154.12-gene	0	12	18	0	0	0	0	0.19	0.39	0	0	0	0.193333	0.001	-7.5949	0.0145306	0.0331504
ZaA1_C02.Contig1154.14-gene	0	0	0	10	11	13	0	0	0	0.16	0.08	0.12	0.001	0.12	6.9069	0.0040139	0.0103696
ZaA1_C02.Contig1154.21-gene	140	124	121	56	115	93	2.44	1.97	2.63	0.92	0.83	0.85	2.34667	0.866667	-1.4371	9.73125e-07	4.32969e-06
ZaA1_C02.Contig1154.25-gene	0	0	0	401	1	733	0	0	0	6.55	0.01	6.67	0.001	4.41	12.1066	0.000491202	0.00150228
ZaA1_C02.Contig1154.27-gene	504	621	553	2539	5364	3701	8.79	9.85	12.01	41.49	38.93	33.69	10.2167	38.0367	1.8965	3.28957e-50	1.2234e-48
ZaA1_C02.Contig1154.29-gene	82	92	46	158	351	302	1.43	1.46	1	2.58	2.55	2.75	1.29667	2.62667	1.0184	1.5915e-06	6.8923e-06
ZaA1_C02.Contig1154.34-gene	192	153	149	390	1509	867	3.35	2.43	3.24	6.37	10.95	7.89	3.00667	8.40333	1.4828	4.54738e-10	2.84298e-09
ZaA1_C02.Contig1154.39-gene	72	43	48	180	224	359	1.26	0.68	1.04	2.94	1.63	3.27	0.993333	2.61333	1.3955	0.000116016	0.000392295
ZaA1_C02.Contig1154.47-gene	60	142	66	392	970	638	1.05	2.25	1.43	6.41	7.04	5.81	1.57667	6.42	2.0257	1.1861e-13	9.90565e-13
ZaA1_C02.Contig1154.50-gene	78	55	68	14	29	38	1.36	0.87	1.48	0.23	0.21	0.35	1.23667	0.263333	-2.2315	6.55423e-06	2.62382e-05
ZaA1_C02.Contig1154.51-gene	285	485	310	99	457	324	4.97	7.69	6.73	1.62	3.32	2.95	6.46333	2.63	-1.2972	0.000639948	0.00191953
ZaA1_C02.Contig1154.56-gene	1	0	1	57	92	33	0.02	0	0.02	0.93	0.67	0.3	0.0133333	0.633333	5.5699	2.70151e-06	1.13782e-05
ZaA1_C02.Contig1154.65-gene	218	317	0	0	0	0	3.8	5.03	0	0	0	0	2.94333	0.001	-11.5232	0.00762009	0.0185676
ZaA1_C02.Contig1154.67-gene	82	74	85	23	67	57	1.43	1.17	1.85	0.38	0.49	0.52	1.48333	0.463333	-1.6787	4.23852e-05	0.000152428
ZaA1_C02.Contig1154.69-gene	1532	1238	1341	62	69	53	26.7	19.64	29.12	1.01	0.5	0.48	25.1533	0.663333	-5.2449	2.8587e-68	1.61425e-66
ZaA1_C02.Contig1154.70-gene	18	21	1	40	240	149	0.31	0.33	0.02	0.65	1.74	1.36	0.22	1.25	2.5064	0.00104988	0.00302388
ZaA1_C02.Contig12.1.101-gene	585	646	448	274	732	542	10.2	10.25	9.73	4.48	5.31	4.93	10.06	4.90667	-1.0358	3.89872e-11	2.6887e-10
ZaA1_C02.Contig12.1.103-gene	3	16	9	0	0	0	0.05	0.25	0.2	0	0	0	0.166667	0.001	-7.3808	0.00106452	0.00306352
ZaA1_C02.Contig12.1.107-gene	77	65	45	154	297	262	1.34	1.03	0.98	2.52	2.16	2.38	1.11667	2.35333	1.0755	1.16476e-06	5.12628e-06
ZaA1_C02.Contig12.1.109-gene	354	444	287	41	109	86	6.17	7.04	6.23	0.67	0.79	0.78	6.48	0.746667	-3.1175	2.04155e-52	8.02922e-51
ZaA1_C02.Contig12.1.113-gene	431	181	432	802	2096	1685	7.51	2.87	9.38	13.1	15.21	15.34	6.58667	14.55	1.1434	0.000451699	0.00138776
ZaA1_C02.Contig12.1.18-gene	938	1029	792	197	389	311	16.35	16.32	17.2	3.22	2.82	2.83	16.6233	2.95667	-2.4912	1.91122e-96	1.78913e-94
ZaA1_C02.Contig12.1.1-gene	4091	1606	3516	930	1654	1869	71.31	25.47	76.35	15.2	12	17.01	57.71	14.7367	-1.9694	0.000287689	0.000912393
ZaA1_C02.Contig12.1.29-gene	118	102	90	39	106	93	2.06	1.62	1.95	0.64	0.77	0.85	1.87667	0.753333	-1.3168	9.86719e-05	0.00033745
ZaA1_C02.Contig12.1.38-gene	67	32	25	86	215	215	1.17	0.51	0.54	1.41	1.56	1.96	0.74	1.64333	1.151	0.00298149	0.00789888
ZaA1_C02.Contig12.1.43-gene	31	40	29	0	6	8	0.54	0.63	0.63	0	0.04	0.07	0.6	0.0366667	-4.0324	4.25683e-06	1.74934e-05
ZaA1_C02.Contig12.1.44-gene	867	868	686	397	857	405	15.11	13.77	14.9	6.49	6.22	3.69	14.5933	5.46667	-1.4166	4.15738e-08	2.15597e-07
ZaA1_C02.Contig12.1.58-gene	759	771	589	1761	4176	3015	13.23	12.23	12.79	28.77	30.31	27.44	12.75	28.84	1.1776	1.57062e-55	6.71332e-54
ZaA1_C02.Contig12.1.67-gene	62	74	69	0	61	23	1.08	1.17	1.5	0	0.44	0.21	1.25	0.216667	-2.5284	0.0218813	0.0477565
ZaA1_C02.Contig12.1.70-gene	43	96	47	22	70	45	0.75	1.52	1.02	0.36	0.51	0.41	1.09667	0.426667	-1.3619	0.00761646	0.0185596
ZaA1_C02.Contig12.1.71-gene	6	6	6	1	2	1	0.1	0.1	0.13	0.02	0.01	0.01	0.11	0.0133333	-3.0444	0.0221466	0.0482501
ZaA1_C02.Contig12.1.79-gene	0	0	0	32	42	34	0	0	0	0.52	0.3	0.31	0.001	0.376667	8.5571	1.23948e-06	5.43716e-06
ZaA1_C02.Contig12.1.86-gene	0	0	0	117	307	198	0	0	0	1.91	2.23	1.8	0.001	1.98	10.9513	1.95161e-14	1.72774e-13
ZaA1_C02.Contig12.1.89-gene	2	4	0	16	28	24	0.03	0.06	0	0.26	0.2	0.22	0.03	0.226667	2.9175	0.00547518	0.0137641
ZaA1_C02.Contig12.1.90-gene	24	27	28	169	224	279	0.42	0.43	0.61	2.76	1.63	2.54	0.486667	2.31	2.2469	5.62139e-11	3.82634e-10
ZaA1_C02.Contig12.10-gene	107	158	143	537	1119	964	1.87	2.51	3.11	8.77	8.12	8.77	2.49667	8.55333	1.7765	2.31853e-21	3.0772e-20
ZaA1_C02.Contig12.18-gene	9	3	10	9	179	99	0.16	0.05	0.22	0.15	1.3	0.9	0.143333	0.783333	2.4503	0.004436	0.0113646
ZaA1_C02.Contig12.2.12-gene	233	101	195	66	109	78	4.06	1.6	4.23	1.08	0.79	0.71	3.29667	0.86	-1.9386	6.44309e-05	0.000225887
ZaA1_C02.Contig12.2.18-gene	50	65	88	35	76	62	0.87	1.03	1.91	0.57	0.55	0.56	1.27	0.56	-1.1813	0.021713	0.0474354
ZaA1_C02.Contig12.2.32-gene	44	29	54	10	40	36	0.77	0.46	1.17	0.16	0.29	0.33	0.8	0.26	-1.6215	0.0149831	0.0340455
ZaA1_C02.Contig12.2.3-gene	135	177	109	77	119	113	2.35	2.81	2.37	1.26	0.86	1.03	2.51	1.05	-1.2573	2.55537e-05	9.46634e-05
ZaA1_C02.Contig12.2.52-gene	285	598	185	0	17	13	4.97	9.48	4.02	0	0.12	0.12	6.15667	0.08	-6.266	5.67109e-23	8.17222e-22
ZaA1_C02.Contig12.2.53-gene	338	757	307	95	273	254	5.89	12.01	6.67	1.55	1.98	2.31	8.19	1.94667	-2.0729	9.3336e-09	5.17203e-08
ZaA1_C02.Contig12.2.56-gene	20218	23895	17463	3908	8706	7773	352.42	378.99	379.19	63.85	63.18	70.75	370.2	65.9267	-2.4894	7.26305e-248	3.64931e-245
ZaA1_C02.Contig12.2.57-gene	4308	5163	3829	1139	2479	2058	75.09	81.89	83.14	18.61	17.99	18.73	80.04	18.4433	-2.1176	2.30228e-198	7.76466e-196
ZaA1_C02.Contig12.21-gene	2099	4728	1767	8626	18724	17568	36.59	74.99	38.37	140.94	135.89	159.9	49.9833	145.577	1.5423	1.82082e-06	7.81871e-06
ZaA1_C02.Contig12.3.15-gene	608	871	443	554	453	397	10.6	13.81	9.62	9.05	3.29	3.61	11.3433	5.31667	-1.0933	0.0170606	0.0382482
ZaA1_C02.Contig12.3.16-gene	326	293	227	883	2232	1529	5.68	4.65	4.93	14.43	16.2	13.92	5.08667	14.85	1.5457	1.65173e-34	3.75837e-33
ZaA1_C02.Contig12.3.17-gene	219	257	167	32	80	48	3.82	4.08	3.63	0.52	0.58	0.44	3.84333	0.513333	-2.9044	1.06536e-29	2.03958e-28
ZaA1_C02.Contig12.3.30-gene	245	319	244	662	1490	1326	4.27	5.06	5.3	10.82	10.81	12.07	4.87667	11.2333	1.2038	2.71292e-23	3.96864e-22
ZaA1_C02.Contig12.3.36-gene	1213	1407	1069	2796	6539	5350	21.14	22.32	23.21	45.69	47.46	48.69	22.2233	47.28	1.0892	3.10945e-70	1.82273e-68
ZaA1_C02.Contig12.3.6-gene	101	229	126	1040	1151	435	1.76	3.63	2.74	16.99	8.35	3.96	2.71	9.76667	1.8496	4.00243e-05	0.000144402
ZaA1_C02.Contig12.3.7-gene	169	268	181	45	105	168	2.95	4.25	3.93	0.74	0.76	1.53	3.71	1.01	-1.8771	9.28506e-06	3.64852e-05
ZaA1_C02.Contig12.32-gene	181	153	103	380	1013	840	3.16	2.43	2.24	6.21	7.35	7.65	2.61	7.07	1.4377	1.23339e-14	1.10482e-13
ZaA1_C02.Contig12.37-gene	1057	1234	2377	17	17	15	18.42	19.57	51.61	0.28	0.12	0.14	29.8667	0.18	-7.3744	1.02133e-30	2.02947e-29
ZaA1_C02.Contig12.4.1-gene	84	35	34	13	3	18	1.46	0.56	0.74	0.21	0.02	0.16	0.92	0.13	-2.8231	0.00194326	0.00533099
ZaA1_C02.Contig12.4.3-gene	40	86	54	191	379	312	0.7	1.36	1.17	3.12	2.75	2.84	1.07667	2.90333	1.4311	1.10061e-07	5.4742e-07
ZaA1_C02.Contig12.4.5-gene	44	168	130	29	37	18	0.77	2.66	2.82	0.47	0.27	0.16	2.08333	0.3	-2.7959	3.08505e-05	0.000113136
ZaA1_C02.Contig12.47-gene	1248	950	1072	4439	10422	9990	21.75	15.07	23.28	72.53	75.64	90.93	20.0333	79.7	1.9922	1.10025e-33	2.42834e-32
ZaA1_C02.Contig12.5.124-gene	74	79	38	133	341	291	1.29	1.25	0.83	2.17	2.47	2.65	1.12333	2.43	1.1132	4.92841e-06	2.00724e-05
ZaA1_C02.Contig12.5.131-gene	0	0	0	8	12	22	0	0	0	0.13	0.09	0.2	0.001	0.14	7.1293	0.00209116	0.00570305
ZaA1_C02.Contig12.5.21	0	1	0	0	114	92	0	0.02	0	0	0.83	0.84	0.00666667	0.556667	6.3837	0.00130107	0.00368739
ZaA1_C02.Contig12.5.31-gene	2	3	2	29	12	17	0.03	0.05	0.04	0.47	0.09	0.15	0.04	0.236667	2.5648	0.0151418	0.034365
ZaA1_C02.Contig12.5.34-gene	13	28	51	10	16	19	0.23	0.44	1.11	0.16	0.12	0.17	0.593333	0.15	-1.9839	0.0185354	0.0411935
ZaA1_C02.Contig12.5.36	0	0	0	259	462	0	0	0	0	4.23	3.35	0	0.001	2.52667	11.303	0.0127405	0.0294887
ZaA1_C02.Contig12.5.38-gene	27	16	9	203	125	767	0.47	0.25	0.2	3.32	0.91	6.98	0.306667	3.73667	3.607	1.5259e-07	7.48211e-07
ZaA1_C02.Contig12.5.40-gene	45	40	18	10	26	24	0.78	0.63	0.39	0.16	0.19	0.22	0.6	0.19	-1.659	0.00576689	0.0144266
ZaA1_C02.Contig12.5.47-gene	103	281	86	13	7	7	1.8	4.46	1.87	0.21	0.05	0.06	2.71	0.106667	-4.6671	5.54282e-12	4.08637e-11
ZaA1_C02.Contig12.5.57-gene	25	38	33	481	1135	1111	0.44	0.6	0.72	7.86	8.24	10.11	0.586667	8.73667	3.8965	6.21787e-59	2.85871e-57
ZaA1_C02.Contig12.5.61-gene	826	730	589	152	381	251	14.4	11.58	12.79	2.48	2.77	2.28	12.9233	2.51	-2.3642	3.3925e-41	9.67825e-40
ZaA1_C02.Contig12.5.64-gene	51	203	32	11	54	22	0.89	3.22	0.69	0.18	0.39	0.2	1.6	0.256667	-2.6401	0.00072333	0.00214481
ZaA1_C02.Contig12.5.6-gene	27	18	12	2	3	8	0.47	0.29	0.26	0.03	0.02	0.07	0.34	0.04	-3.0875	0.00117543	0.00335778
ZaA1_C02.Contig12.5.71-gene	413	485	342	939	2085	1569	7.2	7.69	7.43	15.34	15.13	14.28	7.44	14.9167	1.0036	1.71955e-37	4.31993e-36
ZaA1_C02.Contig12.5.77-gene	252	45	41	50	40	42	4.39	0.71	0.89	0.82	0.29	0.38	1.99667	0.496667	-2.0072	0.0188746	0.0418755
ZaA1_C02.Contig12.5.79-gene	152	84	64	59	87	57	2.65	1.33	1.39	0.96	0.63	0.52	1.79	0.703333	-1.3477	0.00820528	0.0198501
ZaA1_C02.Contig12.5.80-gene	399	239	313	1044	1601	1861	6.95	3.79	6.8	17.06	11.62	16.94	5.84667	15.2067	1.379	1.95737e-08	1.05139e-07
ZaA1_C02.Contig12.5.83-gene	217	255	193	78	243	277	3.78	4.04	4.19	1.27	1.76	2.52	4.00333	1.85	-1.1137	0.00233779	0.00631413
ZaA1_C02.Contig12.5.84-gene	1856	2262	1640	7094	15167	10227	32.35	35.88	35.61	115.91	110.07	93.08	34.6133	106.353	1.6195	2.85895e-82	2.13944e-80
ZaA1_C02.Contig12.5.85-gene	825	868	645	337	861	590	14.38	13.77	14.01	5.51	6.25	5.37	14.0533	5.71	-1.2993	6.11516e-22	8.39449e-21
ZaA1_C02.Contig12.5.87-gene	96	94	84	60	71	73	1.67	1.49	1.82	0.98	0.52	0.66	1.66	0.72	-1.2051	0.00308115	0.00813533
ZaA1_C02.Contig12.5.93-gene	207	312	226	507	1233	1184	3.61	4.95	4.91	8.28	8.95	10.78	4.49	9.33667	1.0562	2.21186e-10	1.4235e-09
ZaA1_C02.Contig12.5.99-gene	48	4	14	0	0	0	0.84	0.06	0.3	0	0	0	0.4	0.001	-8.6439	3.01371e-05	0.000110726
ZaA1_C02.Contig12.6.22-gene	217	1	51	13	1	1	3.78	0.02	1.11	0.21	0.01	0.01	1.63667	0.0766667	-4.416	0.00553603	0.0139036
ZaA1_C02.Contig12.6.2-gene	131	86	92	20	126	82	2.28	1.36	2	0.33	0.91	0.75	1.88	0.663333	-1.5029	0.00610468	0.0152023
ZaA1_C02.Contig12.6.9-gene	55	57	29	19	42	41	0.96	0.9	0.63	0.31	0.3	0.37	0.83	0.326667	-1.3453	0.00545087	0.0137086
ZaA1_C02.Contig12.7.105-gene	20	4	0	82	186	106	0.35	0.06	0	1.34	1.35	0.96	0.136667	1.21667	3.1542	0.000789775	0.00232643
ZaA1_C02.Contig12.7.107-gene	384	400	272	875	1746	1532	6.69	6.34	5.91	14.3	12.67	13.94	6.31333	13.6367	1.111	5.45316e-28	9.77479e-27
ZaA1_C02.Contig12.7.25-gene	889	553	442	169	351	213	15.5	8.77	9.6	2.76	2.55	1.94	11.29	2.41667	-2.224	2.37268e-13	1.93428e-12
ZaA1_C02.Contig12.7.31-gene	9	16	14	0	1	0	0.16	0.25	0.3	0	0.01	0	0.236667	0.00333333	-6.1497	0.000152668	0.000506836
ZaA1_C02.Contig12.7.34-gene	160	192	130	420	998	727	2.79	3.05	2.82	6.86	7.24	6.62	2.88667	6.90667	1.2586	1.35963e-24	2.11928e-23
ZaA1_C02.Contig12.7.38-gene	31	23	29	1212	2648	2184	0.54	0.36	0.63	19.8	19.22	19.88	0.51	19.6333	5.2667	1.49407e-169	3.67841e-167
ZaA1_C02.Contig12.7.54-gene	21	22	36	109	236	117	0.37	0.35	0.78	1.78	1.71	1.06	0.5	1.51667	1.6009	0.000126378	0.000424622
ZaA1_C02.Contig12.7.56-gene	2097	2354	1788	555	1235	934	36.55	37.34	38.82	9.07	8.96	8.5	37.57	8.84333	-2.0869	1.18826e-156	2.60043e-154
ZaA1_C02.Contig12.7.5-gene	113	714	357	79	158	93	1.97	11.32	7.75	1.29	1.15	0.85	7.01333	1.09667	-2.677	6.02075e-06	2.42445e-05
ZaA1_C02.Contig12.7.66-gene	342	245	249	127	287	210	5.96	3.89	5.41	2.08	2.08	1.91	5.08667	2.02333	-1.33	9.50585e-07	4.23476e-06
ZaA1_C02.Contig12.7.6-gene	755	981	692	420	868	713	13.16	15.56	15.03	6.86	6.3	6.49	14.5833	6.55	-1.1548	1.53074e-18	1.74678e-17
ZaA1_C02.Contig12.7.96-gene	289	326	123	55	100	85	5.04	5.17	2.67	0.9	0.73	0.77	4.29333	0.8	-2.424	1.84283e-11	1.30573e-10
ZaA1_C02.Contig12.8.16-gene	265	278	180	79	134	145	4.62	4.41	3.91	1.29	0.97	1.32	4.31333	1.19333	-1.8538	1.41439e-13	1.17404e-12
ZaA1_C02.Contig12.8.1-gene	2	36	22	1	1	2	0.03	0.57	0.48	0.02	0.01	0.02	0.36	0.0166667	-4.433	0.000715072	0.00212288
ZaA1_C02.Contig12.8.20-gene	4909	5512	3957	164	575	208	85.57	87.42	85.92	2.68	4.17	1.89	86.3033	2.91333	-4.8887	2.20785e-85	1.75064e-83
ZaA1_C02.Contig12.8.34-gene	0	0	0	25	12	5	0	0	0	0.41	0.09	0.05	0.001	0.183333	7.5183	0.00296286	0.00785247
ZaA1_C02.Contig12.8.35-gene	4610	5950	4000	2135	5093	4178	80.36	94.37	86.86	34.88	36.96	38.03	87.1967	36.6233	-1.2515	1.2286e-39	3.32034e-38
ZaA1_C02.Contig12.8.36-gene	242	263	235	84	145	107	4.22	4.17	5.1	1.37	1.05	0.97	4.49667	1.13	-1.9925	1.14189e-15	1.09604e-14
ZaA1_C02.Contig12.8.37-gene	48	83	72	807	555	1501	0.84	1.32	1.56	13.19	4.03	13.66	1.24	10.2933	3.0533	3.46607e-12	2.59455e-11
ZaA1_C02.Contig12.8.40-gene	4524	5276	3731	1829	4032	4009	78.86	83.68	81.01	29.88	29.26	36.49	81.1833	31.8767	-1.3487	2.01173e-27	3.52769e-26
ZaA1_C02.Contig12.8.42-gene	47	53	35	5	24	11	0.82	0.84	0.76	0.08	0.17	0.1	0.806667	0.116667	-2.7896	1.29762e-06	5.67955e-06
ZaA1_C02.Contig12.8.43-gene	43	39	29	0	0	3	0.75	0.62	0.63	0	0	0.03	0.666667	0.01	-6.0589	4.92319e-08	2.53204e-07
ZaA1_C02.Contig12.8.46-gene	38	36	11	6	13	4	0.66	0.57	0.24	0.1	0.09	0.04	0.49	0.0766667	-2.6761	0.00100207	0.00289786
ZaA1_C02.Contig12.8.4-gene	170	199	159	82	159	132	2.96	3.16	3.45	1.34	1.15	1.2	3.19	1.23	-1.3749	4.26817e-09	2.44321e-08
ZaA1_C02.Contig12.8.57-gene	14	17	7	73	155	155	0.24	0.27	0.15	1.19	1.12	1.41	0.22	1.24	2.4948	3.82229e-10	2.40708e-09
ZaA1_C02.Contig12.8.58-gene	0	0	0	46	127	77	0	0	0	0.75	0.92	0.7	0.001	0.79	9.6257	4.79307e-10	2.98899e-09
ZaA1_C02.Contig12.8.60-gene	12	21	12	49	93	70	0.21	0.33	0.26	0.8	0.67	0.64	0.266667	0.703333	1.3992	0.000456876	0.00140305
ZaA1_C02.Contig12.8.62-gene	72	105	70	34	104	90	1.26	1.67	1.52	0.56	0.75	0.82	1.48333	0.71	-1.063	0.00749137	0.0182901
ZaA1_C02.Contig12.8.63-gene	236	328	221	78	196	200	4.11	5.2	4.8	1.27	1.42	1.82	4.70333	1.50333	-1.6455	3.67165e-10	2.31488e-09
ZaA1_C02.Contig12.8.64-gene	60	68	50	0	0	0	1.05	1.08	1.09	0	0	0	1.07333	0.001	-10.0679	1.8325e-12	1.40221e-11
ZaA1_C02.Contig12.8.65-gene	614	682	386	278	645	509	10.7	10.82	8.38	4.54	4.68	4.63	9.96667	4.61667	-1.1103	1.71907e-09	1.01861e-08
ZaA1_C02.Contig12.8.71-gene	88	130	102	324	665	451	1.53	2.06	2.21	5.29	4.83	4.1	1.93333	4.74	1.2938	2.33473e-11	1.63997e-10
ZaA1_C02.Contig12.8.72-gene	142	136	156	515	1102	1056	2.48	2.16	3.39	8.41	8	9.61	2.67667	8.67333	1.6961	2.46523e-18	2.77712e-17
ZaA1_C02.Contig12.8.76-gene	98	105	87	192	654	485	1.71	1.67	1.89	3.14	4.75	4.41	1.75667	4.1	1.2228	1.59422e-08	8.63769e-08
ZaA1_C02.Contig12.8.7-gene	606	171	187	1418	7401	1505	10.56	2.71	4.06	23.17	53.71	13.7	5.77667	30.1933	2.3859	0.00123311	0.00350688
ZaA1_C02.Contig12.8.80-gene	105	80	55	179	416	315	1.83	1.27	1.19	2.92	3.02	2.87	1.43	2.93667	1.0382	2.45122e-06	1.03675e-05
ZaA1_C02.Contig12.8.89-gene	313	380	240	171	355	232	5.46	6.03	5.21	2.79	2.58	2.11	5.56667	2.49333	-1.1587	4.04199e-08	2.09945e-07
ZaA1_C02.Contig12.8.90-gene	49	80	67	32	90	45	0.85	1.27	1.45	0.52	0.65	0.41	1.19	0.526667	-1.176	0.0139458	0.0319673
ZaA1_C02.Contig12.8.92-gene	664	793	425	337	691	535	11.57	12.58	9.23	5.51	5.01	4.87	11.1267	5.13	-1.117	4.79368e-09	2.73006e-08
ZaA1_C02.Contig12.9.18-gene	1020	1087	744	185	439	238	17.78	17.24	16.16	3.02	3.19	2.17	17.06	2.79333	-2.6106	1.68139e-44	5.36912e-43
ZaA1_C02.Contig12.9.24-gene	3251	3553	2501	1041	2453	1853	56.67	56.35	54.31	17.01	17.8	16.87	55.7767	17.2267	-1.695	1.65865e-125	2.44527e-123
ZaA1_C02.Contig12.9.31-gene	195	232	202	77	184	137	3.4	3.68	4.39	1.26	1.34	1.25	3.82333	1.28333	-1.5749	2.15027e-11	1.51516e-10
ZaA1_C02.Contig12.9.35-gene	1257	1387	928	491	1114	660	21.91	22	20.15	8.02	8.08	6.01	21.3533	7.37	-1.5347	5.25875e-21	6.86845e-20
ZaA1_C02.Contig12.9.37-gene	2	2	5	333	1023	842	0.03	0.03	0.11	5.44	7.42	7.66	0.0566667	6.84	6.9154	2.69233e-39	7.16208e-38
ZaA1_C02.Contig12.9.39-gene	12	9	10	1	2	1	0.21	0.14	0.22	0.02	0.01	0.01	0.19	0.0133333	-3.8329	0.00122551	0.00348815
ZaA1_C02.Contig12.9.42-gene	123	100	94	20	53	54	2.14	1.59	2.04	0.33	0.38	0.49	1.92333	0.4	-2.2655	1.43525e-09	8.56106e-09
ZaA1_C02.Contig12.9.43-gene	195	248	166	58	211	134	3.4	3.93	3.6	0.95	1.53	1.22	3.64333	1.23333	-1.5627	1.19826e-07	5.94063e-07
ZaA1_C02.Contig12.9.44-gene	226	243	189	7	20	8	3.94	3.85	4.1	0.11	0.15	0.07	3.96333	0.11	-5.1711	1.78535e-45	5.8219e-44
ZaA1_C02.Contig12.9.49-gene	43	62	55	13	51	50	0.75	0.98	1.19	0.21	0.37	0.46	0.973333	0.346667	-1.4894	0.00618342	0.0153773
ZaA1_C02.Contig12.9.51-gene	288	213	249	39	151	204	5.02	3.38	5.41	0.64	1.1	1.86	4.60333	1.2	-1.9396	4.70939e-05	0.000168402
ZaA1_C02.Contig12.9.63-gene	332	295	239	109	212	163	5.79	4.68	5.19	1.78	1.54	1.48	5.22	1.6	-1.706	1.9731e-15	1.86443e-14
ZaA1_C02.Contig12.9.66-gene	3099	3483	2571	1108	2521	1973	54.02	55.24	55.83	18.1	18.3	17.96	55.03	18.12	-1.6026	2.25867e-151	4.6148e-149
ZaA1_C02.Contig12.9.6-gene	249	321	203	109	173	165	4.34	5.09	4.41	1.78	1.26	1.5	4.61333	1.51333	-1.6081	1.49914e-11	1.07106e-10
ZaA1_C02.Contig12.9.71-gene	115	136	76	36	47	25	2	2.16	1.65	0.59	0.34	0.23	1.93667	0.386667	-2.3244	2.80473e-07	1.33306e-06
ZaA1_C02.Contig12.9.75-gene	58	45	31	13	16	18	1.01	0.71	0.67	0.21	0.12	0.16	0.796667	0.163333	-2.2862	2.41237e-05	8.97373e-05
ZaA1_C02.Contig135.10-gene	115	69	54	160	591	268	2	1.09	1.17	2.61	4.29	2.44	1.42	3.11333	1.1326	0.000664389	0.00198619
ZaA1_C02.Contig135.16-gene	127	217	120	70	203	144	2.21	3.44	2.61	1.14	1.47	1.31	2.75333	1.30667	-1.0753	0.00135564	0.00383015
ZaA1_C02.Contig135.18-gene	74	92	65	0	0	0	1.29	1.46	1.41	0	0	0	1.38667	0.001	-10.4374	8.69336e-14	7.34238e-13
ZaA1_C02.Contig135.19-gene	416	352	339	146	457	374	7.25	5.58	7.36	2.39	3.32	3.4	6.73	3.03667	-1.1481	2.80788e-05	0.000103519
ZaA1_C02.Contig135.25-gene	54	71	51	155	304	256	0.94	1.13	1.11	2.53	2.21	2.33	1.06	2.35667	1.1527	1.04742e-08	5.77159e-08
ZaA1_C02.Contig135.32-gene	1	1	0	16	648	62	0.02	0.02	0	0.26	4.7	0.56	0.0133333	1.84	7.1085	4.67949e-07	2.16721e-06
ZaA1_C02.Contig135.41-gene	242	398	236	685	1503	1226	4.22	6.31	5.12	11.19	10.91	11.16	5.21667	11.0867	1.0876	6.48672e-14	5.53084e-13
ZaA1_C02.Contig135.43-gene	270	185	208	611	1199	901	4.71	2.93	4.52	9.98	8.7	8.2	4.05333	8.96	1.1444	3.30905e-09	1.90972e-08
ZaA1_C02.Contig135.46-gene	672	791	643	264	623	632	11.71	12.55	13.96	4.31	4.52	5.75	12.74	4.86	-1.3903	1.19195e-12	9.23693e-12
ZaA1_C02.Contig1754.18-gene	349	337	279	772	1776	1551	6.08	5.35	6.06	12.61	12.89	14.12	5.83	13.2067	1.1797	7.77157e-27	1.33011e-25
ZaA1_C02.Contig1754.29-gene	4420	5055	3943	9700	21621	18967	77.05	80.18	85.62	158.49	156.91	172.63	80.95	162.677	1.0069	7.37418e-63	3.68634e-61
ZaA1_C02.Contig1754.32-gene	20	11	10	0	0	0	0.35	0.17	0.22	0	0	0	0.246667	0.001	-7.9464	2.5433e-05	9.42675e-05
ZaA1_C02.Contig1754.38-gene	65	79	46	16	61	63	1.13	1.25	1	0.26	0.44	0.57	1.12667	0.423333	-1.4122	0.00514662	0.0130152
ZaA1_C02.Contig1754.42-gene	34510	38420	27840	18138	40218	29257	601.54	609.36	604.51	296.36	291.88	266.29	605.137	284.843	-1.0871	1.02793e-80	7.53201e-79
ZaA1_C02.Contig1754.4-gene	14	28	9	88	225	187	0.24	0.44	0.2	1.44	1.63	1.7	0.293333	1.59	2.4384	5.65081e-10	3.49951e-09
ZaA1_C02.Contig1754.9-gene	202	201	162	97	203	156	3.52	3.19	3.52	1.58	1.47	1.42	3.41	1.49	-1.1945	8.70117e-08	4.36833e-07
ZaA1_C02.Contig1805.2-gene	7	121	8	7	3	11	0.12	1.92	0.17	0.11	0.02	0.1	0.736667	0.0766667	-3.2643	0.0108687	0.0255612
ZaA1_C02.Contig1805.3-gene	16	40	25	8	8	8	0.28	0.63	0.54	0.13	0.06	0.07	0.483333	0.0866667	-2.4795	0.000776575	0.00229028
ZaA1_C02.Contig1938.1-gene	2065	2530	1772	1305	1843	2209	36	40.13	38.48	21.32	13.38	20.11	38.2033	18.27	-1.0642	6.3374e-07	2.88885e-06
ZaA1_C02.Contig1938.2-gene	6	5	5	424	461	501	0.1	0.08	0.11	6.93	3.35	4.56	0.0966667	4.94667	5.6773	3.29012e-31	6.64228e-30
ZaA1_C02.Contig1938.3-gene	91	115	73	37	92	105	1.59	1.82	1.59	0.6	0.67	0.96	1.66667	0.743333	-1.1649	0.00259636	0.00694959
ZaA1_C02.Contig1938.4-gene	31	46	32	9	8	32	0.54	0.73	0.69	0.15	0.06	0.29	0.653333	0.166667	-1.9709	0.0116522	0.0272258
ZaA1_C02.Contig1938.6-gene	0	0	0	5	38	14	0	0	0	0.08	0.28	0.13	0.001	0.163333	7.3517	0.0014375	0.00404079
ZaA1_C02.Contig195.15-gene	1644	1649	1320	327	615	465	28.66	26.15	28.66	5.34	4.46	4.23	27.8233	4.67667	-2.5727	1.77002e-90	1.52637e-88
ZaA1_C02.Contig195.17-gene	0	1	0	14	0	76	0	0.02	0	0.23	0	0.69	0.00666667	0.306667	5.5236	0.0122741	0.0285286
ZaA1_C02.Contig195.18-gene	33	31	35	0	1	0	0.58	0.49	0.76	0	0.01	0	0.61	0.00333333	-7.5157	8.77176e-08	4.40153e-07
ZaA1_C02.Contig195.1-gene	45	40	77	146	286	208	0.78	0.63	1.67	2.39	2.08	1.89	1.02667	2.12	1.0461	0.00397927	0.0102866
ZaA1_C02.Contig195.29-gene	148	163	86	380	692	746	2.58	2.59	1.87	6.21	5.02	6.79	2.34667	6.00667	1.356	1.43183e-11	1.02461e-10
ZaA1_C02.Contig195.35-gene	82	115	67	5	48	39	1.43	1.82	1.45	0.08	0.35	0.35	1.56667	0.26	-2.5911	2.14087e-05	8.01889e-05
ZaA1_C02.Contig195.44-gene	30	66	26	90	216	152	0.52	1.05	0.56	1.47	1.57	1.38	0.71	1.47333	1.0532	0.0013371	0.00378255
ZaA1_C02.Contig195.9-gene	27	21	12	62	289	218	0.47	0.33	0.26	1.01	2.1	1.98	0.353333	1.69667	2.2636	2.83414e-07	1.34574e-06
ZaA1_C02.Contig2038.2-gene	0	13	0	48	186	85	0	0.21	0	0.78	1.35	0.77	0.07	0.966667	3.7876	0.00145975	0.00409749
ZaA1_C02.Contig2038.38-gene	43	8	44	2	5	1	0.75	0.13	0.96	0.03	0.04	0.01	0.613333	0.0266667	-4.5236	3.89157e-05	0.000140753
ZaA1_C02.Contig2038.6-gene	20	10	10	1	0	1	0.35	0.16	0.22	0.02	0	0.01	0.243333	0.01	-4.6049	0.000373837	0.00116394
ZaA1_C02.Contig2111.10-gene	46	40	8	75	184	159	0.8	0.63	0.17	1.23	1.34	1.45	0.533333	1.34	1.3291	0.00774584	0.018846
ZaA1_C02.Contig2111.19-gene	0	0	0	453	0	277	0	0	0	7.4	0	2.52	0.001	3.30667	11.6912	0.00959219	0.0228141
ZaA1_C02.Contig2111.1-gene	0	0	0	7	53	32	0	0	0	0.11	0.38	0.29	0.001	0.26	8.0224	7.05291e-05	0.00024611
ZaA1_C02.Contig2111.30-gene	340	334	307	189	374	317	5.93	5.3	6.67	3.09	2.71	2.89	5.96667	2.89667	-1.0425	3.04511e-07	1.43911e-06
ZaA1_C02.Contig2111.33-gene	46	58	0	307	1191	984	0.8	0.92	0	5.02	8.64	8.96	0.573333	7.54	3.7171	0.00690288	0.0169813
ZaA1_C02.Contig2111.44-gene	307	325	214	86	279	168	5.35	5.15	4.65	1.41	2.02	1.53	5.05	1.65333	-1.6109	1.81248e-10	1.17383e-09
ZaA1_C02.Contig2111.60-gene	13	82	28	0	0	0	0.23	1.3	0.61	0	0	0	0.713333	0.001	-9.4784	5.26166e-08	2.69851e-07
ZaA1_C02.Contig2111.64-gene	350	444	311	53	502	292	6.1	7.04	6.75	0.87	3.64	2.66	6.63	2.39	-1.472	0.00565485	0.0141702
ZaA1_C02.Contig266.15-gene	103	89	53	40	66	32	1.8	1.41	1.15	0.65	0.48	0.29	1.45333	0.473333	-1.6184	0.000766225	0.0022622
ZaA1_C02.Contig266.26-gene	62	122	47	168	529	429	1.08	1.93	1.02	2.75	3.84	3.9	1.34333	3.49667	1.3802	4.95337e-06	2.01657e-05
ZaA1_C02.Contig2905.1-gene	130	150	79	380	955	801	2.27	2.38	1.72	6.21	6.93	7.29	2.12333	6.81	1.6813	1.89365e-21	2.52555e-20
ZaA1_C02.Contig293.26-gene	520	575	556	302	620	437	9.06	9.12	12.07	4.93	4.5	3.98	10.0833	4.47	-1.1736	1.91451e-08	1.02893e-07
ZaA1_C02.Contig293.38-gene	208	211	137	85	135	114	3.63	3.35	2.97	1.39	0.98	1.04	3.31667	1.13667	-1.5449	1.40932e-08	7.67136e-08
ZaA1_C02.Contig293.45-gene	7	13	14	29	91	48	0.12	0.21	0.3	0.47	0.66	0.44	0.21	0.523333	1.3173	0.00859118	0.020684
ZaA1_C02.Contig293.52-gene	560	669	646	292	751	393	9.76	10.61	14.03	4.77	5.45	3.58	11.4667	4.6	-1.3177	3.69663e-07	1.73222e-06
ZaA1_C02.Contig293.55-gene	154	113	67	250	522	447	2.68	1.79	1.45	4.08	3.79	4.07	1.97333	3.98	1.0121	2.35466e-05	8.77031e-05
ZaA1_C02.Contig293.76-gene	147	108	117	83	103	50	2.56	1.71	2.54	1.36	0.75	0.46	2.27	0.856667	-1.4059	0.00649323	0.0160739
ZaA1_C02.Contig293.77-gene	604	770	708	10	11	10	10.53	12.21	15.37	0.16	0.08	0.09	12.7033	0.11	-6.8516	5.96499e-87	4.81502e-85
ZaA1_C02.Contig293.82-gene	92	138	123	3	7	1	1.6	2.19	2.67	0.05	0.05	0.01	2.15333	0.0366667	-5.876	7.60564e-21	9.83202e-20
ZaA1_C02.Contig293.90-gene	1398	1440	1085	789	1298	992	24.37	22.84	23.56	12.89	9.42	9.03	23.59	10.4467	-1.1751	6.31794e-11	4.27799e-10
ZaA1_C02.Contig373.27-gene	1	2	0	10	18	13	0.02	0.03	0	0.16	0.13	0.12	0.0166667	0.136667	3.0356	0.0154055	0.0348912
ZaA1_C02.Contig373.2-gene	620	663	649	354	556	337	10.81	10.52	14.09	5.78	4.04	3.07	11.8067	4.29667	-1.4583	5.81239e-07	2.66012e-06
ZaA1_C02.Contig373.36-gene	259	544	426	1058	6072	1782	4.51	8.63	9.25	17.29	44.07	16.22	7.46333	25.86	1.7928	0.000666088	0.00199091
ZaA1_C02.Contig373.39-gene	8	19	20	2	13	6	0.14	0.3	0.43	0.03	0.09	0.05	0.29	0.0566667	-2.3555	0.020979	0.0460013
ZaA1_C02.Contig373.41-gene	417	534	392	207	409	297	7.27	8.47	8.51	3.38	2.97	2.7	8.08333	3.01667	-1.422	6.09692e-16	5.95069e-15
ZaA1_C02.Contig373.7-gene	174	30	157	5	6	6	3.03	0.48	3.41	0.08	0.04	0.05	2.30667	0.0566667	-5.3472	1.92467e-10	1.2442e-09
ZaA1_C02.Contig376.14-gene	345	504	367	40	91	82	6.01	7.99	7.97	0.65	0.66	0.75	7.32333	0.686667	-3.4148	2.79162e-49	1.00999e-47
ZaA1_C02.Contig376.2-gene	12	16	5	1	2	0	0.21	0.25	0.11	0.02	0.01	0	0.19	0.01	-4.2479	0.00216588	0.00588468
ZaA1_C02.Contig376.6-gene	80	207	118	28	23	42	1.39	3.28	2.56	0.46	0.17	0.38	2.41	0.336667	-2.8396	2.20127e-07	1.05995e-06
ZaA1_C02.Contig621.10-gene	5904	7497	5412	14137	31416	26108	102.91	118.91	117.52	230.99	228	237.63	113.113	232.207	1.0376	6.75966e-76	4.45576e-74
ZaA1_C02.Contig621.1-gene	191	195	110	72	185	162	3.33	3.09	2.39	1.18	1.34	1.47	2.93667	1.33	-1.1428	0.000148286	0.000493317
ZaA1_C02.Contig621.28-gene	154	83	75	49	89	104	2.68	1.32	1.63	0.8	0.65	0.95	1.87667	0.8	-1.2301	0.00881002	0.021157
ZaA1_C02.Contig772.11-gene	36	45	32	249	890	416	0.63	0.71	0.69	4.07	6.46	3.79	0.676667	4.77333	2.8185	3.5949e-21	4.71783e-20
ZaA1_C02.Contig772.14-gene	718	749	585	198	649	501	12.52	11.88	12.7	3.24	4.71	4.56	12.3667	4.17	-1.5683	6.65828e-14	5.67221e-13
ZaA1_C02.Contig772.16-gene	160	238	145	52	214	160	2.79	3.77	3.15	0.85	1.55	1.46	3.23667	1.28667	-1.3309	0.000329414	0.00103406
ZaA1_C02.Contig772.19-gene	723	905	764	2243	5009	3737	12.6	14.35	16.59	36.65	36.35	34.01	14.5133	35.67	1.2973	1.65797e-39	4.45867e-38
ZaA1_C02.Contig772.23-gene	62	6	24	6	16	5	1.08	0.1	0.52	0.1	0.12	0.05	0.566667	0.09	-2.6545	0.0101308	0.0239872
ZaA1_C02.Contig772.24-gene	247	300	184	118	253	268	4.31	4.76	4	1.93	1.84	2.44	4.35667	2.07	-1.0736	2.52452e-05	9.36403e-05
ZaA1_C02.Contig772.25-gene	296	353	226	28	62	28	5.16	5.6	4.91	0.46	0.45	0.25	5.22333	0.386667	-3.7558	1.25304e-37	3.16247e-36
ZaA1_C02.Contig772.33-gene	11	15	9	0	0	0	0.19	0.24	0.2	0	0	0	0.21	0.001	-7.7142	5.95643e-05	0.000210006
ZaA1_C02.Contig772.34-gene	1021	1260	1227	2951	4342	6484	17.8	19.98	26.64	48.22	31.51	59.02	21.4733	46.25	1.1069	9.08706e-08	4.55509e-07
ZaA1_C02.Contig772.3-gene	31	45	35	0	12	0	0.54	0.71	0.76	0	0.09	0	0.67	0.03	-4.4811	0.000765331	0.00225969
ZaA1_C02.Contig772.46-gene	2650	2399	2967	21	20	21	46.19	38.05	64.42	0.34	0.15	0.19	49.5533	0.226667	-7.7723	3.15925e-139	5.63629e-137
ZaA1_C02.Contig772.48-gene	481	659	543	110	345	291	8.38	10.45	11.79	1.8	2.5	2.65	10.2067	2.31667	-2.1394	3.69503e-18	4.12383e-17
ZaA1_C02.Contig772.50-gene	223	244	194	118	169	225	3.89	3.87	4.21	1.93	1.23	2.05	3.99	1.73667	-1.2001	0.000117854	0.000398185
ZaA1_C02.Contig772.55-gene	4731	7738	5156	1915	8383	6143	82.47	122.73	111.96	31.29	60.84	55.91	105.72	49.3467	-1.0992	0.000185976	0.000609238
ZaA1_C02.Contig772.5-gene	17	27	155	2	6	3	0.3	0.43	3.37	0.03	0.04	0.03	1.36667	0.0333333	-5.3576	1.70517e-06	7.35094e-06
ZaA1_C02.Contig868.10-gene	29	19	27	111	315	263	0.51	0.3	0.59	1.81	2.29	2.39	0.466667	2.16333	2.2128	3.61022e-11	2.49848e-10
ZaA1_C02.Contig868.17-gene	182	135	132	93	157	124	3.17	2.14	2.87	1.52	1.14	1.13	2.72667	1.26333	-1.1099	0.000824291	0.00242028
ZaA1_C02.Contig868.24-gene	321	363	255	3	7	19	5.6	5.76	5.54	0.05	0.05	0.17	5.63333	0.09	-5.9679	1.63165e-40	4.54427e-39
ZaA1_C02.Contig868.29-gene	126	141	101	3	0	0	2.2	2.24	2.19	0.05	0	0	2.21	0.0166667	-7.0509	8.77361e-17	8.98155e-16
ZaA1_C02.Contig868.31-gene	63	51	38	228	570	382	1.1	0.81	0.83	3.73	4.14	3.48	0.913333	3.78333	2.0504	5.54478e-20	6.84444e-19
ZaA1_C02.Contig868.35-gene	558	683	439	1360	3028	2519	9.73	10.83	9.53	22.22	21.98	22.93	10.03	22.3767	1.1577	1.07206e-48	3.83915e-47
ZaA1_C02.Contig868.3-gene	210	187	141	17	33	46	3.66	2.97	3.06	0.28	0.24	0.42	3.23	0.313333	-3.3658	1.43495e-21	1.93051e-20
ZaA1_C02.Contig868.4-gene	57	72	48	20	19	14	0.99	1.14	1.04	0.33	0.14	0.13	1.05667	0.2	-2.4014	6.71233e-06	2.68319e-05
ZaA1_C03.Contig1108.101-gene	894	1204	680	0	0	0	15.58	19.1	14.77	0	0	0	16.4833	0.001	-14.0087	2.24787e-27	3.93198e-26
ZaA1_C03.Contig1108.16-gene	1035	1046	871	102	229	239	18.04	16.59	18.91	1.67	1.66	2.18	17.8467	1.83667	-3.2805	1.3282e-79	9.41016e-78
ZaA1_C03.Contig1108.17-gene	836	919	724	151	323	213	14.57	14.58	15.72	2.47	2.34	1.94	14.9567	2.25	-2.7328	3.594e-78	2.47509e-76
ZaA1_C03.Contig1108.18-gene	107	127	87	314	833	727	1.87	2.01	1.89	5.13	6.05	6.62	1.92333	5.93333	1.6252	6.71114e-21	8.70768e-20
ZaA1_C03.Contig1108.28-gene	7	33	26	77	156	142	0.12	0.52	0.56	1.26	1.13	1.29	0.4	1.22667	1.6167	0.00173392	0.00479732
ZaA1_C03.Contig1108.34-gene	661	821	619	266	575	508	11.52	13.02	13.44	4.35	4.17	4.62	12.66	4.38	-1.5313	1.39367e-27	2.45965e-26
ZaA1_C03.Contig1108.44-gene	16	35	13	0	0	0	0.28	0.56	0.28	0	0	0	0.373333	0.001	-8.5443	8.69391e-07	3.89384e-06
ZaA1_C03.Contig1108.50-gene	751	781	559	2110	4749	4018	13.09	12.39	12.14	34.48	34.47	36.57	12.54	35.1733	1.4879	3.88098e-89	3.28915e-87
ZaA1_C03.Contig1108.54-gene	3458	4153	3103	1622	3817	3062	60.28	65.87	67.38	26.5	27.7	27.87	64.51	27.3567	-1.2376	1.40303e-52	5.53566e-51
ZaA1_C03.Contig1108.55-gene	639	718	525	342	728	644	11.14	11.39	11.4	5.59	5.28	5.86	11.31	5.57667	-1.0201	1.38665e-14	1.23761e-13
ZaA1_C03.Contig1108.57-gene	64	76	52	31	79	55	1.12	1.21	1.13	0.51	0.57	0.5	1.15333	0.526667	-1.1308	0.00242655	0.00653378
ZaA1_C03.Contig1108.64-gene	13	57	34	109	181	153	0.23	0.9	0.74	1.78	1.31	1.39	0.623333	1.49333	1.2605	0.00631682	0.0156798
ZaA1_C03.Contig1108.83-gene	291	328	190	136	296	207	5.07	5.2	4.13	2.22	2.15	1.88	4.8	2.08333	-1.2041	6.03893e-08	3.08334e-07
ZaA1_C03.Contig1118.1-gene	7127	8158	5898	3770	8395	6267	124.23	129.39	128.07	61.6	60.93	57.04	127.23	59.8567	-1.0879	1.33719e-87	1.09012e-85
ZaA1_C03.Contig1118.2-gene	126	185	84	31	119	53	2.2	2.93	1.82	0.51	0.86	0.48	2.31667	0.616667	-1.9095	7.88887e-06	3.12458e-05
ZaA1_C03.Contig1140.12-gene	9	6	8	0	3	0	0.16	0.1	0.17	0	0.02	0	0.143333	0.00666667	-4.4263	0.0154214	0.0349239
ZaA1_C03.Contig1140.14-gene	76	81	70	38	54	44	1.32	1.28	1.52	0.62	0.39	0.4	1.37333	0.47	-1.5469	7.11982e-05	0.000248304
ZaA1_C03.Contig1140.8-gene	305	313	273	181	324	286	5.32	4.96	5.93	2.96	2.35	2.6	5.40333	2.63667	-1.0351	1.18092e-06	5.19229e-06
ZaA1_C03.Contig1340.17-gene	29	39	32	8	24	3	0.51	0.62	0.69	0.13	0.17	0.03	0.606667	0.11	-2.4634	0.00255073	0.00684086
ZaA1_C03.Contig1340.24-gene	180	211	176	23	83	74	3.14	3.35	3.82	0.38	0.6	0.67	3.43667	0.55	-2.6435	3.55764e-16	3.52755e-15
ZaA1_C03.Contig1340.26-gene	138	143	159	45	84	85	2.41	2.27	3.45	0.74	0.61	0.77	2.71	0.706667	-1.9392	6.39505e-09	3.59918e-08
ZaA1_C03.Contig1340.27-gene	112	73	82	26	71	43	1.95	1.16	1.78	0.42	0.52	0.39	1.63	0.443333	-1.8784	7.16566e-06	2.85314e-05
ZaA1_C03.Contig1340.28-gene	16	18	25	0	0	5	0.28	0.29	0.54	0	0	0.05	0.37	0.0166667	-4.4725	0.0013298	0.00376252
ZaA1_C03.Contig1340.29-gene	692	697	554	168	363	277	12.06	11.05	12.03	2.75	2.63	2.52	11.7133	2.63333	-2.1532	8.68581e-56	3.72876e-54
ZaA1_C03.Contig1340.2-gene	30	19	16	9	17	10	0.52	0.3	0.35	0.15	0.12	0.09	0.39	0.12	-1.7004	0.0139767	0.0320234
ZaA1_C03.Contig1481.18-gene	411	562	414	204	453	266	7.16	8.91	8.99	3.33	3.29	2.42	8.35333	3.01333	-1.471	2.50339e-11	1.75569e-10
ZaA1_C03.Contig1481.24-gene	219	251	158	116	230	160	3.82	3.98	3.43	1.9	1.67	1.46	3.74333	1.67667	-1.1587	7.32857e-07	3.3152e-06
ZaA1_C03.Contig1481.30-gene	88	89	61	38	52	52	1.53	1.41	1.32	0.62	0.38	0.47	1.42	0.49	-1.535	5.55089e-05	0.000196581
ZaA1_C03.Contig1481.38-gene	1429	1570	1113	326	496	468	24.91	24.9	24.17	5.33	3.6	4.26	24.66	4.39667	-2.4877	4.10592e-51	1.5612e-49
ZaA1_C03.Contig1481.49-gene	0	0	0	18	81	48	0	0	0	0.29	0.59	0.44	0.001	0.44	8.7814	4.01485e-07	1.87261e-06
ZaA1_C03.Contig1481.4-gene	179	162	109	50	110	87	3.12	2.57	2.37	0.82	0.8	0.79	2.68667	0.803333	-1.7417	4.71827e-10	2.94346e-09
ZaA1_C03.Contig1481.57-gene	199	261	193	121	214	173	3.47	4.14	4.19	1.98	1.55	1.57	3.93333	1.7	-1.2102	3.7627e-07	1.76184e-06
ZaA1_C03.Contig1481.9-gene	430	416	379	88	300	253	7.5	6.6	8.23	1.44	2.18	2.3	7.44333	1.97333	-1.9153	6.67227e-13	5.26257e-12
ZaA1_C03.Contig1735.12-gene	0	0	0	20	12	8	0	0	0	0.33	0.09	0.07	0.001	0.163333	7.3517	0.00240761	0.00648775
ZaA1_C03.Contig1735.13-gene	0	0	0	29	0	51	0	0	0	0.47	0	0.46	0.001	0.31	8.2761	0.00750506	0.0183208
ZaA1_C03.Contig1735.18-gene	157	159	100	33	76	51	2.74	2.52	2.17	0.54	0.55	0.46	2.47667	0.516667	-2.2611	2.06407e-14	1.8237e-13
ZaA1_C03.Contig1735.1-gene	65	66	63	41	54	70	1.13	1.05	1.37	0.67	0.39	0.64	1.18333	0.566667	-1.0623	0.0195049	0.0431417
ZaA1_C03.Contig1735.20-gene	102	113	104	333	538	517	1.78	1.79	2.26	5.44	3.9	4.71	1.94333	4.68333	1.269	1.02818e-10	6.80752e-10
ZaA1_C03.Contig1735.22-gene	145	190	130	71	134	167	2.53	3.01	2.82	1.16	0.97	1.52	2.78667	1.21667	-1.1956	0.000225733	0.000728477
ZaA1_C03.Contig1735.31-gene	195	278	163	54	119	60	3.4	4.41	3.54	0.88	0.86	0.55	3.78333	0.763333	-2.3093	6.09189e-14	5.2014e-13
ZaA1_C03.Contig1735.38-gene	11	22	29	127	238	222	0.19	0.35	0.63	2.08	1.73	2.02	0.39	1.94333	2.317	3.22528e-08	1.69472e-07
ZaA1_C03.Contig1735.42-gene	0	0	0	5	13	12	0	0	0	0.08	0.09	0.11	0.001	0.0933333	6.5443	0.0103638	0.0244895
ZaA1_C03.Contig1735.44-gene	48	47	28	16	27	18	0.84	0.75	0.61	0.26	0.2	0.16	0.733333	0.206667	-1.8272	0.000318903	0.00100408
ZaA1_C03.Contig1735.46-gene	427	554	341	993	2194	1754	7.44	8.79	7.4	16.23	15.92	15.96	7.87667	16.0367	1.0257	1.66296e-29	3.16278e-28
ZaA1_C03.Contig1735.47-gene	1040	1333	924	2483	5475	4830	18.13	21.14	20.06	40.57	39.73	43.96	19.7767	41.42	1.0665	5.05596e-43	1.53203e-41
ZaA1_C03.Contig1735.4-gene	109	71	51	41	90	71	1.9	1.13	1.11	0.67	0.65	0.65	1.38	0.656667	-1.0714	0.0164979	0.0370972
ZaA1_C03.Contig1735.61-gene	132	164	140	6	14	10	2.3	2.6	3.04	0.1	0.1	0.09	2.64667	0.0966667	-4.775	4.73091e-32	9.87914e-31
ZaA1_C03.Contig1735.70-gene	346	407	301	2023	4641	4110	6.03	6.46	6.54	33.05	33.68	37.41	6.34333	34.7133	2.4522	1.12549e-142	2.06019e-140
ZaA1_C03.Contig1735.74-gene	705	660	528	134	445	319	12.29	10.47	11.46	2.19	3.23	2.9	11.4067	2.77333	-2.0402	1.47907e-21	1.98737e-20
ZaA1_C03.Contig1869.11-gene	248	293	206	120	245	182	4.32	4.65	4.47	1.96	1.78	1.66	4.48	1.8	-1.3155	1.23145e-11	8.84692e-11
ZaA1_C03.Contig1869.14-gene	16	23	16	4	4	0	0.28	0.36	0.35	0.07	0.03	0	0.33	0.0333333	-3.3074	0.00184842	0.00508869
ZaA1_C03.Contig1869.16-gene	32	21	20	0	3	9	0.56	0.33	0.43	0	0.02	0.08	0.44	0.0333333	-3.7225	0.000695236	0.00206973
ZaA1_C03.Contig1869.18-gene	645	655	478	1765	4219	3157	11.24	10.39	10.38	28.84	30.62	28.73	10.67	29.3967	1.4621	1.84228e-79	1.30149e-77
ZaA1_C03.Contig1869.21-gene	475	615	391	95	194	123	8.28	9.75	8.49	1.55	1.41	1.12	8.84	1.36	-2.7004	2.23211e-43	6.83089e-42
ZaA1_C03.Contig1869.26-gene	98	61	70	33	25	29	1.71	0.97	1.52	0.54	0.18	0.26	1.4	0.326667	-2.0995	0.000282591	0.000897553
ZaA1_C03.Contig1869.27-gene	759	935	638	2039	4681	3483	13.23	14.83	13.85	33.32	33.97	31.7	13.97	32.9967	1.24	1.58524e-76	1.05768e-74
ZaA1_C03.Contig1869.28-gene	79	73	76	0	5	4	1.38	1.16	1.65	0	0.04	0.04	1.39667	0.0266667	-5.7108	2.56875e-16	2.56459e-15
ZaA1_C03.Contig1869.2-gene	230	347	262	67	161	152	4.01	5.5	5.69	1.09	1.17	1.38	5.06667	1.21333	-2.0621	3.79834e-15	3.51627e-14
ZaA1_C03.Contig1869.30-gene	0	0	0	4	23	4	0	0	0	0.07	0.17	0.04	0.001	0.0933333	6.5443	0.0223546	0.0486408
ZaA1_C03.Contig1869.31-gene	0	0	0	55	143	53	0	0	0	0.9	1.04	0.48	0.001	0.806667	9.6558	1.89679e-09	1.1176e-08
ZaA1_C03.Contig1869.38-gene	323	349	240	160	308	192	5.63	5.54	5.21	2.61	2.24	1.75	5.46	2.2	-1.3114	1.86151e-08	1.00088e-07
ZaA1_C03.Contig1869.42-gene	486	599	368	89	159	171	8.47	9.5	7.99	1.45	1.15	1.56	8.65333	1.38667	-2.6416	3.23491e-38	8.30917e-37
ZaA1_C03.Contig1869.45-gene	254	328	207	3069	6459	5318	4.43	5.2	4.49	50.15	46.88	48.4	4.70667	48.4767	3.3645	0	0
ZaA1_C03.Contig1869.68-gene	0	0	0	54	51	50	0	0	0	0.88	0.37	0.46	0.001	0.57	9.1548	8.12622e-08	4.09597e-07
ZaA1_C03.Contig1869.6-gene	86	85	61	32	62	43	1.5	1.35	1.32	0.52	0.45	0.39	1.39	0.453333	-1.6164	4.65136e-06	1.90154e-05
ZaA1_C03.Contig2409.10-gene	224	217	162	765	1664	1310	3.9	3.44	3.52	12.5	12.08	11.92	3.62	12.1667	1.7489	3.3881e-57	1.49757e-55
ZaA1_C03.Contig2409.12-gene	184	255	225	123	274	201	3.21	4.04	4.89	2.01	1.99	1.83	4.04667	1.94333	-1.0582	0.000108045	0.000367337
ZaA1_C03.Contig2409.16-gene	476	603	438	1363	2883	2455	8.3	9.56	9.51	22.27	20.92	22.35	9.12333	21.8467	1.2598	1.61664e-50	6.04431e-49
ZaA1_C03.Contig2409.1-gene	16	16	17	0	0	0	0.28	0.25	0.37	0	0	0	0.3	0.001	-8.2288	2.85413e-06	1.19851e-05
ZaA1_C03.Contig2409.21-gene	38	52	35	17	34	25	0.66	0.82	0.76	0.28	0.25	0.23	0.746667	0.253333	-1.5594	0.000626693	0.00188218
ZaA1_C03.Contig2409.22-gene	0	0	0	12	5	6	0	0	0	0.2	0.04	0.05	0.001	0.0966667	6.5949	0.0209654	0.0459735
ZaA1_C03.Contig2409.31-gene	1	0	0	6	32	8	0.02	0	0	0.1	0.23	0.07	0.00666667	0.133333	4.3219	0.00845834	0.0203961
ZaA1_C03.Contig2409.33-gene	69	64	58	117	288	349	1.2	1.02	1.26	1.91	2.09	3.18	1.16	2.39333	1.0449	0.000135352	0.000452889
ZaA1_C03.Contig2409.34-gene	110	140	115	300	602	593	1.92	2.22	2.5	4.9	4.37	5.4	2.21333	4.89	1.1436	1.95478e-11	1.38117e-10
ZaA1_C03.Contig2496.15-gene	525	693	452	229	623	400	9.15	10.99	9.81	3.74	4.52	3.64	9.98333	3.96667	-1.3316	2.35583e-13	1.92086e-12
ZaA1_C03.Contig2496.18-gene	59	56	34	6	37	25	1.03	0.89	0.74	0.1	0.27	0.23	0.886667	0.2	-2.1484	0.000239194	0.000768895
ZaA1_C03.Contig2496.20-gene	47	37	28	24	23	21	0.82	0.59	0.61	0.39	0.17	0.19	0.673333	0.25	-1.4294	0.0183355	0.0407952
ZaA1_C03.Contig2496.36-gene	178	190	152	554	1287	1131	3.1	3.01	3.3	9.05	9.34	10.29	3.13667	9.56	1.6078	1.88923e-36	4.60067e-35
ZaA1_C03.Contig2496.8-gene	8	12	13	0	0	0	0.14	0.19	0.28	0	0	0	0.203333	0.001	-7.6677	0.000104877	0.000357228
ZaA1_C03.Contig271.19-gene	13	16	19	6	12	8	0.23	0.25	0.41	0.1	0.09	0.07	0.296667	0.0866667	-1.7753	0.0205575	0.0452063
ZaA1_C03.Contig271.1-gene	32	45	52	20	34	41	0.56	0.71	1.13	0.33	0.25	0.37	0.8	0.316667	-1.337	0.0180665	0.0402549
ZaA1_C03.Contig271.2-gene	199	272	201	748	2007	1506	3.47	4.31	4.36	12.22	14.57	13.71	4.04667	13.5	1.7382	6.23519e-37	1.53972e-35
ZaA1_C03.Contig271.3-gene	7	14	0	36	60	54	0.12	0.22	0	0.59	0.44	0.49	0.113333	0.506667	2.1605	0.0150825	0.0342494
ZaA1_C03.Contig271.40-gene	59	85	61	0	12	7	1.03	1.35	1.32	0	0.09	0.06	1.23333	0.05	-4.6245	7.93618e-11	5.3102e-10
ZaA1_C03.Contig271.55-gene	26	27	16	68	189	171	0.45	0.43	0.35	1.11	1.37	1.56	0.41	1.34667	1.7157	1.86894e-07	9.07647e-07
ZaA1_C03.Contig271.58-gene	116	104	84	344	696	642	2.02	1.65	1.82	5.62	5.05	5.84	1.83	5.50333	1.5885	2.19614e-21	2.91792e-20
ZaA1_C03.Contig271.59-gene	109	105	66	208	402	406	1.9	1.67	1.43	3.4	2.92	3.7	1.66667	3.34	1.0029	3.58704e-07	1.68295e-06
ZaA1_C03.Contig271.61-gene	675	848	690	316	659	534	11.77	13.45	14.98	5.16	4.78	4.86	13.4	4.93333	-1.4416	2.16133e-21	2.87322e-20
ZaA1_C03.Contig271.62-gene	1606	1864	1397	52	123	133	27.99	29.56	30.33	0.85	0.89	1.21	29.2933	0.983333	-4.8967	2.38294e-204	8.56466e-202
ZaA1_C03.Contig271.76-gene	24	15	14	4	0	0	0.42	0.24	0.3	0.07	0	0	0.32	0.0233333	-3.7776	0.0101498	0.0240311
ZaA1_C03.Contig271.82-gene	1238	1368	915	4807	9648	8319	21.58	21.7	19.87	78.54	70.02	75.72	21.05	74.76	1.8284	1.10244e-150	2.22476e-148
ZaA1_C03.Contig271.94-gene	6384	6990	5286	2976	7289	6123	111.28	110.87	114.78	48.63	52.9	55.73	112.31	52.42	-1.0993	6.34344e-34	1.41144e-32
ZaA1_C03.Contig271.9-gene	20	15	10	0	6	0	0.35	0.24	0.22	0	0.04	0	0.27	0.0133333	-4.3399	0.00567968	0.0142266
ZaA1_C03.Contig2938.24-gene	40	42	62	13	41	35	0.7	0.67	1.35	0.21	0.3	0.32	0.906667	0.276667	-1.7124	0.00306817	0.00810584
ZaA1_C03.Contig3288.1-gene	2224	2761	2082	578	1275	831	38.77	43.79	45.21	9.44	9.25	7.56	42.59	8.75	-2.2832	4.23373e-75	2.73222e-73
ZaA1_C03.Contig330.101-gene	154	146	142	52	139	190	2.68	2.32	3.08	0.85	1.01	1.73	2.69333	1.19667	-1.1704	0.00686374	0.0168943
ZaA1_C03.Contig330.105-gene	82	95	59	27	77	66	1.43	1.51	1.28	0.44	0.56	0.6	1.40667	0.533333	-1.3992	0.000135714	0.000453948
ZaA1_C03.Contig330.114-gene	74	134	60	6	22	20	1.29	2.13	1.3	0.1	0.16	0.18	1.57333	0.146667	-3.4232	6.12015e-12	4.49987e-11
ZaA1_C03.Contig330.117-gene	122	103	83	262	550	456	2.13	1.63	1.8	4.28	3.99	4.15	1.85333	4.14	1.1595	7.84947e-12	5.72265e-11
ZaA1_C03.Contig330.12-gene	391	558	367	116	320	201	6.82	8.85	7.97	1.9	2.32	1.83	7.88	2.01667	-1.9662	6.99843e-21	9.06849e-20
ZaA1_C03.Contig330.136-gene	81	86	121	11	31	27	1.41	1.36	2.63	0.18	0.22	0.25	1.8	0.216667	-3.0544	2.72705e-10	1.74073e-09
ZaA1_C03.Contig330.140-gene	17	23	16	0	0	0	0.3	0.36	0.35	0	0	0	0.336667	0.001	-8.3952	8.0778e-07	3.63342e-06
ZaA1_C03.Contig330.14-gene	63	63	34	163	289	275	1.1	1	0.74	2.66	2.1	2.5	0.946667	2.42	1.3541	4.29811e-08	2.22497e-07
ZaA1_C03.Contig330.15-gene	10977	13173	9093	1817	4040	3199	191.34	208.93	197.44	29.69	29.32	29.12	199.237	29.3767	-2.7617	0	0
ZaA1_C03.Contig330.2-gene	153	175	120	381	887	713	2.67	2.78	2.61	6.23	6.44	6.49	2.68667	6.38667	1.2492	6.71499e-24	1.01425e-22
ZaA1_C03.Contig330.32-gene	241	272	156	73	221	129	4.2	4.31	3.39	1.19	1.6	1.17	3.96667	1.32	-1.5874	1.13799e-08	6.2511e-08
ZaA1_C03.Contig330.37-gene	54	72	53	244	524	231	0.94	1.14	1.15	3.99	3.8	2.1	1.07667	3.29667	1.6144	7.9584e-08	4.01302e-07
ZaA1_C03.Contig330.39-gene	265	432	320	1779	3938	3436	4.62	6.85	6.95	29.07	28.58	31.27	6.14	29.64	2.2712	2.29493e-50	8.54785e-49
ZaA1_C03.Contig330.64-gene	10	26	16	0	0	0	0.17	0.41	0.35	0	0	0	0.31	0.001	-8.2761	4.72824e-06	1.93178e-05
ZaA1_C03.Contig330.83-gene	24	24	17	6	16	8	0.42	0.38	0.37	0.1	0.12	0.07	0.39	0.0966667	-2.0124	0.0025559	0.00685248
ZaA1_C03.Contig330.89-gene	1224	1243	911	101	270	267	21.34	19.71	19.78	1.65	1.96	2.43	20.2767	2.01333	-3.3322	1.27264e-76	8.50267e-75
ZaA1_C03.Contig330.95-gene	242	283	256	757	1580	1404	4.22	4.49	5.56	12.37	11.47	12.78	4.75667	12.2067	1.3596	1.67115e-25	2.69973e-24
ZaA1_C03.Contig333.11-gene	99	89	90	227	466	429	1.73	1.41	1.95	3.71	3.38	3.9	1.69667	3.66333	1.1105	3.14125e-09	1.8165e-08
ZaA1_C03.Contig333.1-gene	35	17	26	0	10	4	0.61	0.27	0.56	0	0.07	0.04	0.48	0.0366667	-3.7105	0.000367959	0.00114702
ZaA1_C03.Contig333.22-gene	121	154	134	40	77	66	2.11	2.44	2.91	0.65	0.56	0.6	2.48667	0.603333	-2.0432	7.52671e-12	5.49548e-11
ZaA1_C03.Contig333.28-gene	137	140	83	48	147	104	2.39	2.22	1.8	0.78	1.07	0.95	2.13667	0.933333	-1.1949	0.000327063	0.00102728
ZaA1_C03.Contig382.21-gene	10	36	15	0	0	4	0.17	0.57	0.33	0	0	0.04	0.356667	0.0133333	-4.7415	0.000943005	0.00274077
ZaA1_C03.Contig382.25-gene	60	35	42	434	1457	1075	1.05	0.56	0.91	7.09	10.57	9.78	0.84	9.14667	3.4448	6.07976e-34	1.35522e-32
ZaA1_C03.Contig382.4-gene	22	19	0	169	420	333	0.38	0.3	0	2.76	3.05	3.03	0.226667	2.94667	3.7004	3.13545e-07	1.47968e-06
ZaA1_C03.Contig382.5-gene	195	200	153	632	1539	1104	3.4	3.17	3.32	10.33	11.17	10.05	3.29667	10.5167	1.6736	2.35555e-46	7.84759e-45
ZaA1_C03.Contig382.7-gene	311	401	332	108	169	114	5.42	6.36	7.21	1.76	1.23	1.04	6.33	1.34333	-2.2364	3.93636e-16	3.89366e-15
ZaA1_C03.Contig384.7-gene	128	126	89	286	753	478	2.23	2	1.93	4.67	5.46	4.35	2.05333	4.82667	1.2331	3.49786e-13	2.81614e-12
ZaA1_C03.Contig77.21-gene	104	94	62	36	96	98	1.81	1.49	1.35	0.59	0.7	0.89	1.55	0.726667	-1.0929	0.00644836	0.0159725
ZaA1_C03.Contig77.22-gene	589	746	435	285	636	394	10.27	11.83	9.45	4.66	4.62	3.59	10.5167	4.29	-1.2936	3.41504e-11	2.36673e-10
ZaA1_C03.Contig77.23-gene	180	252	147	0	0	0	3.14	4	3.19	0	0	0	3.44333	0.001	-11.7496	1.8277e-18	2.07459e-17
ZaA1_C03.Contig77.2-gene	21	10	17	46	83	67	0.37	0.16	0.37	0.75	0.6	0.61	0.3	0.653333	1.1229	0.0107441	0.0252899
ZaA1_C03.Contig77.30-gene	54	82	49	233	434	395	0.94	1.3	1.06	3.81	3.15	3.6	1.1	3.52	1.6781	3.09852e-15	2.88687e-14
ZaA1_C03.Contig77.33-gene	15	30	27	80	190	206	0.26	0.48	0.59	1.31	1.38	1.87	0.443333	1.52	1.7776	2.8353e-06	1.19152e-05
ZaA1_C03.Contig77.49-gene	73	107	76	20	10	66	1.27	1.7	1.65	0.33	0.07	0.6	1.54	0.333333	-2.2079	0.0045704	0.0116753
ZaA1_C03.Contig77.51-gene	1266	1423	999	2789	6307	5120	22.07	22.57	21.69	45.57	45.77	46.6	22.11	45.98	1.0563	2.46921e-94	2.25155e-92
ZaA1_C03.Contig77.66-gene	80	102	130	30	35	39	1.39	1.62	2.82	0.49	0.25	0.35	1.94333	0.363333	-2.4192	7.25087e-07	3.28246e-06
ZaA1_C03.Contig77.83-gene	19	30	14	0	0	0	0.33	0.48	0.3	0	0	0	0.37	0.001	-8.5314	4.4358e-07	2.06017e-06
ZaA1_C03.Contig77.86-gene	422	499	356	0	0	0	7.36	7.91	7.73	0	0	0	7.66667	0.001	-12.9044	3.87396e-23	5.6253e-22
ZaA1_C03.Contig77.88-gene	12	20	0	0	0	0	0.21	0.32	0	0	0	0	0.176667	0.001	-7.4649	0.0164122	0.0369231
ZaA1_C03.Contig77.8-gene	331	410	261	168	364	317	5.77	6.5	5.67	2.75	2.64	2.89	5.98	2.76	-1.1155	5.85469e-10	3.62031e-09
ZaA1_C03.Contig77.90-gene	103	182	137	643	1223	1031	1.8	2.89	2.97	10.51	8.88	9.38	2.55333	9.59	1.9091	1.20673e-21	1.6315e-20
ZaA1_C03.Contig793.11-gene	7	15	4	25	49	57	0.12	0.24	0.09	0.41	0.36	0.52	0.15	0.43	1.5194	0.00940738	0.0224189
ZaA1_C03.Contig793.16-gene	0	0	0	8	13	24	0	0	0	0.13	0.09	0.22	0.001	0.146667	7.1964	0.00155517	0.00434206
ZaA1_C03.Contig793.6-gene	92	68	53	20	92	52	1.6	1.08	1.15	0.33	0.67	0.47	1.27667	0.49	-1.3815	0.00608253	0.0151504
ZaA1_C03.Contig793.8-gene	43	30	16	7	12	9	0.75	0.48	0.35	0.11	0.09	0.08	0.526667	0.0933333	-2.4964	0.000265557	0.000846455
ZaA1_C03.Contig806.10-gene	261	286	268	139	332	302	4.55	4.54	5.82	2.27	2.41	2.75	4.97	2.47667	-1.0048	4.65206e-05	0.000166546
ZaA1_C03.Contig806.19-gene	105	100	66	32	106	100	1.83	1.59	1.43	0.52	0.77	0.91	1.61667	0.733333	-1.1405	0.00629296	0.0156253
ZaA1_C03.Contig806.20-gene	600	858	674	263	576	440	10.46	13.61	14.64	4.3	4.18	4	12.9033	4.16	-1.6331	3.79103e-19	4.4477e-18
ZaA1_C03.Contig806.24-gene	0	0	3	28	34	41	0	0	0.07	0.46	0.25	0.37	0.0233333	0.36	3.9475	0.00057833	0.0017478
ZaA1_C03.Contig806.25-gene	70	93	71	4	5	0	1.22	1.48	1.54	0.07	0.04	0	1.41333	0.0366667	-5.2685	3.32037e-14	2.88503e-13
ZaA1_C03.Contig806.4-gene	131	134	88	5	29	31	2.28	2.13	1.91	0.08	0.21	0.28	2.10667	0.19	-3.4709	8.23196e-13	6.4473e-12
ZaA1_C03.Contig81.11-gene	27	16	15	45	122	97	0.47	0.25	0.33	0.74	0.89	0.88	0.35	0.836667	1.2573	0.0010715	0.00308164
ZaA1_C03.Contig81.19-gene	8	9	12	35	78	77	0.14	0.14	0.26	0.57	0.57	0.7	0.18	0.613333	1.7687	0.000210663	0.000683427
ZaA1_C03.Contig81.23-gene	41	38	23	6	15	23	0.71	0.6	0.5	0.1	0.11	0.21	0.603333	0.14	-2.1075	0.000906581	0.00264377
ZaA1_C03.Contig81.31-gene	159	180	134	63	128	95	2.77	2.85	2.91	1.03	0.93	0.86	2.84333	0.94	-1.5969	3.15725e-11	2.19456e-10
ZaA1_C03.Contig81.38-gene	100	71	63	186	447	292	1.74	1.13	1.37	3.04	3.24	2.66	1.41333	2.98	1.0762	1.75373e-06	7.5484e-06
ZaA1_C03.Contig848.1-gene	180	182	114	69	148	146	3.14	2.89	2.48	1.13	1.07	1.33	2.83667	1.17667	-1.2695	6.31071e-06	2.53396e-05
ZaA1_C03.Contig861.12-gene	1012	1173	929	502	1058	717	17.64	18.6	20.17	8.2	7.68	6.53	18.8033	7.47	-1.3318	2.98505e-21	3.93637e-20
ZaA1_C03.Contig861.14-gene	410	380	251	189	434	258	7.15	6.03	5.45	3.09	3.15	2.35	6.21	2.86333	-1.1169	6.07513e-06	2.44575e-05
ZaA1_C03.Contig861.27-gene	1463	1692	1103	4812	11456	9266	25.5	26.84	23.95	78.63	83.14	84.34	25.43	82.0367	1.6897	5.20988e-141	9.46622e-139
ZaA1_C03.Contig861.29-gene	1760	2037	1420	893	2098	1747	30.68	32.31	30.83	14.59	15.23	15.9	31.2733	15.24	-1.0371	3.81021e-28	6.87234e-27
ZaA1_C03.Contig861.30-gene	198	224	149	104	206	164	3.45	3.55	3.24	1.7	1.5	1.49	3.41333	1.56333	-1.1266	3.17457e-07	1.49713e-06
ZaA1_C03.Contig861.34-gene	182	195	162	54	84	51	3.17	3.09	3.52	0.88	0.61	0.46	3.26	0.65	-2.3264	5.79696e-13	4.59427e-12
ZaA1_C03.Contig861.38-gene	1415	1734	1132	743	1595	1197	24.66	27.5	24.58	12.14	11.58	10.89	25.58	11.5367	-1.1488	3.80921e-28	6.87234e-27
ZaA1_C03.Contig861.43-gene	44	17	13	9	12	8	0.77	0.27	0.28	0.15	0.09	0.07	0.44	0.103333	-2.0902	0.0106981	0.02519
ZaA1_C03.Contig861.5-gene	108	107	127	964	1919	1550	1.88	1.7	2.76	15.75	13.93	14.11	2.11333	14.5967	2.788	1.65144e-50	6.16973e-49
ZaA1_C03.Contig861.7-gene	193	196	145	78	209	178	3.36	3.11	3.15	1.27	1.52	1.62	3.20667	1.47	-1.1253	1.0252e-05	4.00545e-05
ZaA1_C03.Contig902.5-gene	31	47	23	12	6	17	0.54	0.75	0.5	0.2	0.04	0.15	0.596667	0.13	-2.1984	0.00379403	0.00984496
ZaA1_C03.Contig986.15-gene	475	498	395	30	61	88	8.28	7.9	8.58	0.49	0.44	0.8	8.25333	0.576667	-3.8392	7.40429e-42	2.15988e-40
ZaA1_C03.Contig986.16-gene	1439	1678	1278	4562	10331	8143	25.08	26.61	27.75	74.54	74.98	74.12	26.48	74.5467	1.4932	6.33444e-188	1.87896e-185
ZaA1_C03.Contig986.1-gene	63	95	48	8	22	33	1.1	1.51	1.04	0.13	0.16	0.3	1.21667	0.196667	-2.6291	9.66688e-07	4.30338e-06
ZaA1_C04.Contig1520.2-gene	93	81	50	12	65	18	1.62	1.28	1.09	0.2	0.47	0.16	1.33	0.276667	-2.2652	0.000166479	0.000549535
ZaA1_C04.Contig1520.4-gene	52	70	29	12	32	36	0.91	1.11	0.63	0.2	0.23	0.33	0.883333	0.253333	-1.8019	0.00074583	0.00220542
ZaA1_C04.Contig1520.7-gene	1812	1961	1458	878	1869	1353	31.58	31.1	31.66	14.35	13.56	12.31	31.4467	13.4067	-1.23	9.28332e-38	2.35381e-36
ZaA1_C04.Contig1809.6-gene	17	25	11	51	101	75	0.3	0.4	0.24	0.83	0.73	0.68	0.313333	0.746667	1.2528	0.000840033	0.00246298
ZaA1_C04.Contig2028.21-gene	126	117	133	619	1408	903	2.2	1.86	2.89	10.11	10.22	8.22	2.31667	9.51667	2.0384	9.08607e-26	1.48934e-24
ZaA1_C04.Contig2028.29-gene	206	223	170	88	243	189	3.59	3.54	3.69	1.44	1.76	1.72	3.60667	1.64	-1.137	1.23778e-06	5.43066e-06
ZaA1_C04.Contig2102.3-gene	134	166	83	26	91	45	2.34	2.63	1.8	0.42	0.66	0.41	2.25667	0.496667	-2.1838	1.78287e-08	9.59749e-08
ZaA1_C04.Contig226.113-gene	997	1064	849	544	1320	755	17.38	16.88	18.44	8.89	9.58	6.87	17.5667	8.44667	-1.0564	5.9045e-09	3.33071e-08
ZaA1_C04.Contig226.124-gene	42	43	36	99	168	171	0.73	0.68	0.78	1.62	1.22	1.56	0.73	1.46667	1.0066	0.000102045	0.000348261
ZaA1_C04.Contig226.126-gene	452	477	333	206	431	284	7.88	7.57	7.23	3.37	3.13	2.58	7.56	3.02667	-1.3207	5.65578e-13	4.48455e-12
ZaA1_C04.Contig226.129-gene	106	85	46	202	429	342	1.85	1.35	1	3.3	3.11	3.11	1.4	3.17333	1.1806	1.89337e-06	8.11397e-06
ZaA1_C04.Contig226.138-gene	58	131	76	48	108	73	1.01	2.08	1.65	0.78	0.78	0.66	1.58	0.74	-1.0943	0.0158133	0.0357177
ZaA1_C04.Contig226.140-gene	364	387	280	182	341	341	6.34	6.14	6.08	2.97	2.47	3.1	6.18667	2.84667	-1.1199	1.39219e-08	7.58227e-08
ZaA1_C04.Contig226.147-gene	300	366	243	131	286	246	5.23	5.8	5.28	2.14	2.08	2.24	5.43667	2.15333	-1.3362	1.06125e-13	8.89465e-13
ZaA1_C04.Contig226.157-gene	250	352	286	58	133	116	4.36	5.58	6.21	0.95	0.97	1.06	5.38333	0.993333	-2.4381	1.18903e-23	1.77311e-22
ZaA1_C04.Contig226.164-gene	1134	1397	1026	2810	6120	4648	19.77	22.16	22.28	45.91	44.41	42.31	21.4033	44.21	1.0465	2.68513e-64	1.39321e-62
ZaA1_C04.Contig226.166-gene	245	259	193	78	170	120	4.27	4.11	4.19	1.27	1.23	1.09	4.19	1.19667	-1.8079	1.91119e-18	2.16736e-17
ZaA1_C04.Contig226.169-gene	11	14	6	32	73	73	0.19	0.22	0.13	0.52	0.53	0.66	0.18	0.57	1.663	0.00043888	0.00135116
ZaA1_C04.Contig226.170-gene	12	14	12	28	100	71	0.21	0.22	0.26	0.46	0.73	0.65	0.23	0.613333	1.415	0.00120237	0.00342797
ZaA1_C04.Contig226.171-gene	587	671	506	1738	3672	2800	10.23	10.64	10.99	28.4	26.65	25.49	10.62	26.8467	1.338	6.15695e-77	4.14731e-75
ZaA1_C04.Contig226.172-gene	3378	3853	2707	9469	21328	18074	58.88	61.11	58.78	154.72	154.78	164.51	59.59	158.003	1.4068	5.3194e-177	1.40068e-174
ZaA1_C04.Contig226.192-gene	22	31	7	73	158	100	0.38	0.49	0.15	1.19	1.15	0.91	0.34	1.08333	1.6719	0.000283008	0.000898703
ZaA1_C04.Contig226.193-gene	383	294	236	150	295	217	6.68	4.66	5.12	2.45	2.14	1.98	5.48667	2.19	-1.325	2.42623e-07	1.16191e-06
ZaA1_C04.Contig226.45-gene	35	74	32	153	380	217	0.61	1.17	0.69	2.5	2.76	1.98	0.823333	2.41333	1.5515	1.02299e-06	4.53842e-06
ZaA1_C04.Contig226.50-gene	288	362	224	78	156	119	5.02	5.74	4.86	1.27	1.13	1.08	5.20667	1.16	-2.1662	1.7315e-26	2.92585e-25
ZaA1_C04.Contig226.56-gene	156	118	147	63	198	132	2.72	1.87	3.19	1.03	1.44	1.2	2.59333	1.22333	-1.084	0.00476198	0.0121185
ZaA1_C04.Contig226.6-gene	2422	2796	2049	828	1689	1249	42.22	44.35	44.49	13.53	12.26	11.37	43.6867	12.3867	-1.8184	4.5419e-90	3.90985e-88
ZaA1_C04.Contig226.7-gene	141	136	78	17	34	24	2.46	2.16	1.69	0.28	0.25	0.22	2.10333	0.25	-3.0727	4.99205e-17	5.19241e-16
ZaA1_C04.Contig226.92-gene	19	28	33	128	166	142	0.33	0.44	0.72	2.09	1.2	1.29	0.496667	1.52667	1.62	5.59907e-05	0.000198102
ZaA1_C04.Contig227.11-gene	30535	33963	24710	4497	9751	8411	532.26	538.67	536.55	73.48	70.77	76.56	535.827	73.6033	-2.8639	0	0
ZaA1_C04.Contig227.13-gene	37	35	33	186	345	218	0.64	0.56	0.72	3.04	2.5	1.98	0.64	2.50667	1.9696	2.68742e-12	2.02864e-11
ZaA1_C04.Contig227.15-gene	462	651	386	229	581	427	8.05	10.33	8.38	3.74	4.22	3.89	8.92	3.95	-1.1752	3.52648e-10	2.22763e-09
ZaA1_C04.Contig227.32-gene	0	0	0	54	156	135	0	0	0	0.88	1.13	1.23	0.001	1.08	10.0768	2.12076e-11	1.4948e-10
ZaA1_C04.Contig227.41-gene	1029	1212	916	2724	6312	5388	17.94	19.22	19.89	44.51	45.81	49.04	19.0167	46.4533	1.2885	2.08172e-71	1.23947e-69
ZaA1_C04.Contig227.6-gene	38	31	22	0	4	6	0.66	0.49	0.48	0	0.03	0.05	0.543333	0.0266667	-4.3487	2.29535e-06	9.74111e-06
ZaA1_C04.Contig295.10-gene	35	51	14	0	0	0	0.61	0.81	0.3	0	0	0	0.573333	0.001	-9.1632	2.28133e-08	1.21875e-07
ZaA1_C04.Contig295.24-gene	16	40	12	0	0	0	0.28	0.63	0.26	0	0	0	0.39	0.001	-8.6073	9.79382e-07	4.35595e-06
ZaA1_C04.Contig295.27-gene	570	749	520	1474	3384	2314	9.94	11.88	11.29	24.08	24.56	21.06	11.0367	23.2333	1.0739	6.75163e-30	1.30067e-28
ZaA1_C04.Contig295.28-gene	12	4	0	185	386	290	0.21	0.06	0	3.02	2.8	2.64	0.09	2.82	4.9696	4.80532e-16	4.73228e-15
ZaA1_C04.Contig295.30-gene	259	411	249	82	145	101	4.51	6.52	5.41	1.34	1.05	0.92	5.48	1.10333	-2.3123	2.59528e-18	2.91895e-17
ZaA1_C04.Contig295.37-gene	104	136	107	55	110	84	1.81	2.16	2.32	0.9	0.8	0.76	2.09667	0.82	-1.3544	3.95827e-06	1.63251e-05
ZaA1_C04.Contig295.3-gene	356	429	295	2411	5036	4200	6.21	6.8	6.41	39.39	36.55	38.23	6.47333	38.0567	2.5556	3.48988e-234	1.606e-231
ZaA1_C04.Contig295.8-gene	661	757	535	188	453	363	11.52	12.01	11.62	3.07	3.29	3.3	11.7167	3.22	-1.8634	2.70124e-48	9.56212e-47
ZaA1_C04.Contig378.4-gene	0	0	0	22	49	16	0	0	0	0.36	0.36	0.15	0.001	0.29	8.1799	2.51014e-05	9.31561e-05
ZaA1_C04.Contig40.1.10-gene	125	177	92	327	612	542	2.18	2.81	2	5.34	4.44	4.93	2.33	4.90333	1.0734	1.10109e-09	6.63135e-09
ZaA1_C04.Contig40.1.12-gene	3344	3607	2803	630	1396	1270	58.29	57.21	60.86	10.29	10.13	11.56	58.7867	10.66	-2.4633	7.30439e-149	1.42725e-146
ZaA1_C04.Contig40.1.15-gene	457	373	337	86	199	144	7.97	5.92	7.32	1.41	1.44	1.31	7.07	1.38667	-2.3501	4.02953e-27	6.95701e-26
ZaA1_C04.Contig40.1.18-gene	388	66	283	75	123	246	6.76	1.05	6.15	1.23	0.89	2.24	4.65333	1.45333	-1.6789	0.0228423	0.0496077
ZaA1_C04.Contig40.1.22-gene	451	538	369	201	428	429	7.86	8.53	8.01	3.28	3.11	3.9	8.13333	3.43	-1.2456	1.54425e-11	1.10153e-10
ZaA1_C04.Contig40.1.23-gene	649	672	516	298	763	536	11.31	10.66	11.2	4.87	5.54	4.88	11.0567	5.09667	-1.1173	2.21255e-14	1.94894e-13
ZaA1_C04.Contig40.1.24-gene	5	8	9	0	0	0	0.09	0.13	0.2	0	0	0	0.14	0.001	-7.1293	0.00154855	0.00432529
ZaA1_C04.Contig40.1.25-gene	1723	1886	1528	660	1635	1406	30.03	29.91	33.18	10.78	11.87	12.8	31.04	11.8167	-1.3933	2.97801e-29	5.60753e-28
ZaA1_C04.Contig40.1.26-gene	149	174	125	74	139	132	2.6	2.76	2.71	1.21	1.01	1.2	2.69	1.14	-1.2386	1.05147e-06	4.65389e-06
ZaA1_C04.Contig40.1.28-gene	581	704	630	187	370	357	10.13	11.17	13.68	3.06	2.69	3.25	11.66	3	-1.9585	4.76007e-24	7.25203e-23
ZaA1_C04.Contig40.10-gene	525	622	419	263	616	449	9.15	9.87	9.1	4.3	4.47	4.09	9.37333	4.28667	-1.1287	8.62389e-16	8.33936e-15
ZaA1_C04.Contig40.11-gene	0	0	0	11	28	30	0	0	0	0.18	0.2	0.27	0.001	0.216667	7.7593	8.34974e-05	0.000288439
ZaA1_C04.Contig40.13-gene	396	360	229	1467	3322	2678	6.9	5.71	4.97	23.97	24.11	24.37	5.86	24.15	2.0431	2.01657e-55	8.5896e-54
ZaA1_C04.Contig40.15-gene	248	258	234	64	192	129	4.32	4.09	5.08	1.05	1.39	1.17	4.49667	1.20333	-1.9018	1.99103e-14	1.76138e-13
ZaA1_C04.Contig40.16-gene	1347	1562	1095	759	1516	1133	23.48	24.77	23.78	12.4	11	10.31	24.01	11.2367	-1.0954	1.38604e-22	1.96172e-21
ZaA1_C04.Contig40.19-gene	11	22	14	0	0	0	0.19	0.35	0.3	0	0	0	0.28	0.001	-8.1293	6.88634e-06	2.74882e-05
ZaA1_C04.Contig40.6.2-gene	3351	3660	1446	435	1041	1925	58.41	58.05	31.4	7.11	7.55	17.52	49.2867	10.7267	-2.2	0.000172556	0.000568301
ZaA1_C04.Contig40.7-gene	536	572	352	1202	2569	2285	9.34	9.07	7.64	19.64	18.64	20.8	8.68333	19.6933	1.1814	7.29986e-29	1.35537e-27
ZaA1_C04.Contig40.8.4-gene	34	47	13	3	0	0	0.59	0.75	0.28	0.05	0	0	0.54	0.0166667	-5.0179	0.000101608	0.000346863
ZaA1_C04.Contig40.8.5-gene	347	87	229	351	1886	1227	6.05	1.38	4.97	5.74	13.69	11.17	4.13333	10.2	1.3032	0.00432637	0.0111033
ZaA1_C04.Contig443.102-gene	32	41	9	109	275	233	0.56	0.65	0.2	1.78	2	2.12	0.47	1.96667	2.065	8.46432e-07	3.79757e-06
ZaA1_C04.Contig443.103-gene	101	155	91	290	614	449	1.76	2.46	1.98	4.74	4.46	4.09	2.06667	4.43	1.1	2.07981e-10	1.34097e-09
ZaA1_C04.Contig443.108-gene	3037	3402	2601	706	1923	1469	52.94	53.96	56.48	11.54	13.96	13.37	54.46	12.9567	-2.0715	1.21072e-81	8.9783e-80
ZaA1_C04.Contig443.109-gene	965	896	743	2004	4465	3803	16.82	14.21	16.13	32.74	32.4	34.61	15.72	33.25	1.0808	2.11085e-35	4.96598e-34
ZaA1_C04.Contig443.115-gene	28	101	45	123	460	328	0.49	1.6	0.98	2.01	3.34	2.99	1.02333	2.78	1.4418	0.000496812	0.00151859
ZaA1_C04.Contig443.116-gene	1720	2088	1366	862	1864	1525	29.98	33.12	29.66	14.08	13.53	13.88	30.92	13.83	-1.1607	1.10408e-35	2.61748e-34
ZaA1_C04.Contig443.14-gene	34	34	25	0	2	7	0.59	0.54	0.54	0	0.01	0.06	0.556667	0.0233333	-4.5763	7.29993e-06	2.90393e-05
ZaA1_C04.Contig443.19-gene	0	0	0	24	38	18	0	0	0	0.39	0.28	0.16	0.001	0.276667	8.112	2.53527e-05	9.40106e-05
ZaA1_C04.Contig443.29-gene	53	33	25	128	438	290	0.92	0.52	0.54	2.09	3.18	2.64	0.66	2.63667	1.9982	2.57951e-09	1.50225e-08
ZaA1_C04.Contig443.34-gene	386	331	289	767	1935	1731	6.73	5.25	6.28	12.53	14.04	15.76	6.08667	14.11	1.213	3.79043e-17	3.97531e-16
ZaA1_C04.Contig443.36-gene	248	307	207	787	1934	1428	4.32	4.87	4.49	12.86	14.04	13	4.56	13.3	1.5443	1.25625e-49	4.60596e-48
ZaA1_C04.Contig443.43-gene	1698	1940	1264	4780	11122	8382	29.6	30.77	27.45	78.1	80.72	76.29	29.2733	78.37	1.4207	1.07604e-127	1.62529e-125
ZaA1_C04.Contig443.46-gene	12842	14443	10083	2400	5353	3861	223.85	229.07	218.94	39.21	38.85	35.14	223.953	37.7333	-2.5693	0	0
ZaA1_C04.Contig443.47-gene	330	334	214	113	275	240	5.75	5.3	4.65	1.85	2	2.18	5.23333	2.01	-1.3805	2.09773e-10	1.35199e-09
ZaA1_C04.Contig443.48-gene	260	286	229	121	246	260	4.53	4.54	4.97	1.98	1.79	2.37	4.68	2.04667	-1.1932	3.18251e-07	1.50045e-06
ZaA1_C04.Contig443.6-gene	60	99	75	6	3	8	1.05	1.57	1.63	0.1	0.02	0.07	1.41667	0.0633333	-4.4834	8.9197e-13	6.96489e-12
ZaA1_C04.Contig443.73-gene	5	8	5	16	41	40	0.09	0.13	0.11	0.26	0.3	0.36	0.11	0.306667	1.4792	0.0100026	0.0237055
ZaA1_C04.Contig443.78-gene	212	230	148	1002	2062	1525	3.7	3.65	3.21	16.37	14.96	13.88	3.52	15.07	2.098	1.10024e-68	6.27762e-67
ZaA1_C04.Contig443.82-gene	6663	7286	5473	2093	4500	4138	116.14	115.56	118.84	34.2	32.66	37.66	116.847	34.84	-1.7458	4.05561e-93	3.61772e-91
ZaA1_C04.Contig443.85-gene	364	407	341	129	420	320	6.34	6.46	7.4	2.11	3.05	2.91	6.73333	2.69	-1.3237	4.83848e-08	2.49056e-07
ZaA1_C04.Contig443.93-gene	1011	1071	755	312	777	631	17.62	16.99	16.39	5.1	5.64	5.74	17	5.49333	-1.6298	1.78785e-39	4.80535e-38
ZaA1_C04.Contig443.94-gene	8	12	10	0	0	0	0.14	0.19	0.22	0	0	0	0.183333	0.001	-7.5183	0.000185712	0.000608454
ZaA1_C04.Contig443.9-gene	5	34	21	4	5	4	0.09	0.54	0.46	0.07	0.04	0.04	0.363333	0.05	-2.8613	0.00370131	0.0096217
ZaA1_C04.Contig9.1.12-gene	231	266	210	115	265	223	4.03	4.22	4.56	1.88	1.92	2.03	4.27	1.94333	-1.1357	2.38699e-08	1.27093e-07
ZaA1_C04.Contig9.1.15-gene	6961	7777	5182	3068	7908	5896	121.34	123.35	112.52	50.13	57.39	53.66	119.07	53.7267	-1.1481	4.26853e-34	9.57551e-33
ZaA1_C04.Contig9.1.18-gene	79	84	70	252	441	394	1.38	1.33	1.52	4.12	3.2	3.59	1.41	3.63667	1.3669	6.59445e-13	5.20536e-12
ZaA1_C04.Contig9.1.28-gene	1248	1821	643	120	580	321	21.75	28.88	13.96	1.96	4.21	2.92	21.53	3.03	-2.829	6.4334e-15	5.8761e-14
ZaA1_C04.Contig9.1.31-gene	608	715	358	2418	3195	2592	10.6	11.34	7.77	39.51	23.19	23.59	9.90333	28.7633	1.5382	1.41657e-12	1.09415e-11
ZaA1_C04.Contig9.1.34-gene	71	122	28	330	543	468	1.24	1.93	0.61	5.39	3.94	4.26	1.26	4.53	1.8461	7.64161e-07	3.44698e-06
ZaA1_C04.Contig9.1.36-gene	583	623	542	1496	3503	2656	10.16	9.88	11.77	24.44	25.42	24.17	10.6033	24.6767	1.2186	2.48577e-44	7.88148e-43
ZaA1_C04.Contig9.1.37-gene	156	153	141	458	907	844	2.72	2.43	3.06	7.48	6.58	7.68	2.73667	7.24667	1.4049	9.72664e-21	1.24789e-19
ZaA1_C04.Contig9.1.39-gene	3998	4619	3241	1507	3242	2372	69.69	73.26	70.37	24.62	23.53	21.59	71.1067	23.2467	-1.613	5.65896e-108	6.26174e-106
ZaA1_C04.Contig9.1.5-gene	219	277	156	797	1443	1325	3.82	4.39	3.39	13.02	10.47	12.06	3.86667	11.85	1.6157	9.77241e-29	1.80493e-27
ZaA1_C04.Contig9.14-gene	573	718	532	1508	3580	2675	9.99	11.39	11.55	24.64	25.98	24.35	10.9767	24.99	1.1869	1.23792e-50	4.6495e-49
ZaA1_C04.Contig9.18-gene	339	380	211	94	188	200	5.91	6.03	4.58	1.54	1.36	1.82	5.50667	1.57333	-1.8074	5.55032e-13	4.40377e-12
ZaA1_C04.Contig9.1-gene	719	807	611	166	365	258	12.53	12.8	13.27	2.71	2.65	2.35	12.8667	2.57	-2.3238	4.34386e-70	2.5433e-68
ZaA1_C04.Contig9.2.16-gene	451	558	361	208	589	305	7.86	8.85	7.84	3.4	4.27	2.78	8.18333	3.48333	-1.2322	2.54448e-07	1.21559e-06
ZaA1_C04.Contig9.2.24-gene	757	665	588	278	592	477	13.2	10.55	12.77	4.54	4.3	4.34	12.1733	4.39333	-1.4703	5.19332e-19	6.04966e-18
ZaA1_C04.Contig9.2.34-gene	0	8	0	50	85	79	0	0.13	0	0.82	0.62	0.72	0.0433333	0.72	4.0544	0.000193999	0.000633455
ZaA1_C04.Contig9.2.38-gene	114	166	127	30	80	84	1.99	2.63	2.76	0.49	0.58	0.76	2.46	0.61	-2.0118	9.37491e-09	5.19375e-08
ZaA1_C04.Contig9.2.44-gene	543	755	480	1494	3476	2818	9.47	11.97	10.42	24.41	25.23	25.65	10.62	25.0967	1.2407	2.10951e-38	5.44976e-37
ZaA1_C04.Contig9.27-gene	68	90	96	11	13	15	1.19	1.43	2.08	0.18	0.09	0.14	1.56667	0.136667	-3.519	1.37829e-12	1.06491e-11
ZaA1_C04.Contig9.3.10-gene	274	185	128	82	167	261	4.78	2.93	2.78	1.34	1.21	2.38	3.49667	1.64333	-1.0894	0.0204697	0.045041
ZaA1_C04.Contig9.3.15-gene	129	388	32	8	8	9	2.25	6.15	0.69	0.13	0.06	0.08	3.03	0.09	-5.0732	5.07347e-10	3.15546e-09
ZaA1_C04.Contig9.3.19-gene	56	164	69	176	362	551	0.98	2.6	1.5	2.88	2.63	5.02	1.69333	3.51	1.0516	0.00539322	0.0135761
ZaA1_C04.Contig9.3.21-gene	94	91	85	52	94	84	1.64	1.44	1.85	0.85	0.68	0.76	1.64333	0.763333	-1.1062	0.00103279	0.00297812
ZaA1_C04.Contig9.3.4-gene	83	121	86	35	70	72	1.45	1.92	1.87	0.57	0.51	0.66	1.74667	0.58	-1.5905	3.82391e-06	1.58133e-05
ZaA1_C04.Contig9.3.5-gene	777	867	693	105	306	189	13.54	13.75	15.05	1.72	2.22	1.72	14.1133	1.88667	-2.9031	4.08625e-64	2.10909e-62
ZaA1_C04.Contig9.3.6-gene	98	124	105	64	126	52	1.71	1.97	2.28	1.05	0.91	0.47	1.98667	0.81	-1.2944	0.00352368	0.00920018
ZaA1_C04.Contig9.3.73-gene	2	0	0	2	33	49	0.03	0	0	0.03	0.24	0.45	0.01	0.24	4.585	0.00897747	0.0215173
ZaA1_C04.Contig9.3.74-gene	186	196	108	56	162	154	3.24	3.11	2.35	0.92	1.18	1.4	2.9	1.16667	-1.3137	9.45402e-05	0.000324356
ZaA1_C04.Contig9.3.89-gene	19	7	6	29	73	118	0.33	0.11	0.13	0.47	0.53	1.07	0.19	0.69	1.8606	0.00359729	0.00937348
ZaA1_C04.Contig9.3.92-gene	12	9	13	3	3	2	0.21	0.14	0.28	0.05	0.02	0.02	0.21	0.03	-2.8074	0.00505302	0.0128015
ZaA1_C04.Contig9.3.9-gene	2450	2679	2087	602	1248	1105	42.71	42.49	45.32	9.84	9.06	10.06	43.5067	9.65333	-2.1721	7.7656e-130	1.2139e-127
ZaA1_C04.Contig9.4.10-gene	92	136	121	32	68	48	1.6	2.16	2.63	0.52	0.49	0.44	2.13	0.483333	-2.1398	1.90181e-09	1.12002e-08
ZaA1_C04.Contig9.4.15-gene	1233	777	1646	414	994	746	21.49	12.32	35.74	6.76	7.21	6.79	23.1833	6.92	-1.7442	3.32642e-06	1.3862e-05
ZaA1_C04.Contig9.4.1-gene	41	36	19	11	26	7	0.71	0.57	0.41	0.18	0.19	0.06	0.563333	0.143333	-1.9746	0.00537607	0.0135371
ZaA1_C04.Contig9.4.24-gene	44	52	52	20	21	17	0.77	0.82	1.13	0.33	0.15	0.15	0.906667	0.21	-2.1102	0.000126683	0.00042562
ZaA1_C04.Contig9.4.28-gene	175	263	121	35	30	59	3.05	4.17	2.63	0.57	0.22	0.54	3.28333	0.443333	-2.8887	4.52686e-10	2.83159e-09
ZaA1_C04.Contig9.4.30-gene	120	150	106	11	18	12	2.09	2.38	2.3	0.18	0.13	0.11	2.25667	0.14	-4.0107	1.47103e-26	2.49255e-25
ZaA1_C04.Contig9.4.31-gene	220	211	179	7	14	16	3.83	3.35	3.89	0.11	0.1	0.15	3.69	0.12	-4.9425	1.328e-43	4.09974e-42
ZaA1_C04.Contig9.4.34-gene	569	643	336	18	28	64	9.92	10.2	7.3	0.29	0.2	0.58	9.14	0.356667	-4.6795	2.85991e-30	5.60151e-29
ZaA1_C04.Contig9.4.41-gene	1707	1531	23	28	47	37	29.75	24.28	0.5	0.46	0.34	0.34	18.1767	0.38	-5.5799	1.82974e-05	6.92518e-05
ZaA1_C04.Contig9.4.44-gene	85	96	73	9	24	21	1.48	1.52	1.59	0.15	0.17	0.19	1.53	0.17	-3.1699	6.38494e-16	6.2207e-15
ZaA1_C04.Contig9.4.46-gene	823	853	659	305	712	609	14.35	13.53	14.31	4.98	5.17	5.54	14.0633	5.23	-1.4271	1.09674e-28	2.02185e-27
ZaA1_C04.Contig9.4.4-gene	147	281	205	674	746	878	2.56	4.46	4.45	11.01	5.41	7.99	3.82333	8.13667	1.0896	0.000103222	0.000351935
ZaA1_C04.Contig9.4.72-gene	10	12	9	2	1	1	0.17	0.19	0.2	0.03	0.01	0.01	0.186667	0.0166667	-3.4854	0.00224254	0.00607652
ZaA1_C04.Contig9.4.75-gene	6897	9790	3148	0	0	0	120.22	155.28	68.36	0	0	0	114.62	0.001	-16.8065	7.89465e-35	1.81312e-33
ZaA1_C04.Contig9.4.77-gene	43	70	10	2	6	3	0.75	1.11	0.22	0.03	0.04	0.03	0.693333	0.0333333	-4.3785	3.16815e-06	1.32304e-05
ZaA1_C04.Contig9.4.8-gene	156	290	278	31	150	87	2.72	4.6	6.04	0.51	1.09	0.79	4.45333	0.796667	-2.4828	3.80411e-08	1.98279e-07
ZaA1_C04.Contig9.43-gene	54	66	45	33	63	48	0.94	1.05	0.98	0.54	0.46	0.44	0.99	0.48	-1.0444	0.00797411	0.0193421
ZaA1_C04.Contig9.45-gene	82	81	46	187	583	491	1.43	1.28	1	3.06	4.23	4.47	1.23667	3.92	1.6644	3.37178e-11	2.33807e-10
ZaA1_C04.Contig9.5.10-gene	16	29	22	1	1	13	0.28	0.46	0.48	0.02	0.01	0.12	0.406667	0.05	-3.0238	0.00923891	0.0220591
ZaA1_C04.Contig9.5.15-gene	171	243	167	88	207	115	2.98	3.85	3.63	1.44	1.5	1.05	3.48667	1.33	-1.3904	1.01773e-06	4.5163e-06
ZaA1_C04.Contig9.5.22-gene	239	134	291	98	98	152	4.17	2.13	6.32	1.6	0.71	1.38	4.20667	1.23	-1.774	0.00094372	0.00274249
ZaA1_C04.Contig9.5.28-gene	85	6	2	3	1	5	1.48	0.1	0.04	0.05	0.01	0.05	0.54	0.0366667	-3.8804	0.00737151	0.0180243
ZaA1_C04.Contig9.5.2-gene	18	28	21	829	2015	14	0.31	0.44	0.46	13.55	14.62	0.13	0.403333	9.43333	4.5477	0.000675284	0.00201595
ZaA1_C04.Contig9.5.41-gene	753	971	398	194	377	302	13.13	15.4	8.64	3.17	2.74	2.75	12.39	2.88667	-2.1017	8.94737e-16	8.64199e-15
ZaA1_C04.Contig9.5.48-gene	139	180	128	55	179	182	2.42	2.85	2.78	0.9	1.3	1.66	2.68333	1.28667	-1.0604	0.00468876	0.0119487
ZaA1_C04.Contig9.5.59-gene	77	72	84	10	4	9	1.34	1.14	1.82	0.16	0.03	0.08	1.43333	0.09	-3.9933	1.05659e-09	6.37973e-09
ZaA1_C04.Contig9.5.9-gene	27	41	22	4	21	5	0.47	0.65	0.48	0.07	0.15	0.05	0.533333	0.09	-2.567	0.000722135	0.00214153
ZaA1_C04.Contig9.54-gene	1539	1891	1284	831	1752	1466	26.83	29.99	27.88	13.58	12.71	13.34	28.2333	13.21	-1.0958	1.92127e-30	3.78111e-29
ZaA1_C04.Contig9.58.11-gene	758	916	648	311	634	460	13.21	14.53	14.07	5.08	4.6	4.19	13.9367	4.62333	-1.5919	1.00111e-33	2.21251e-32
ZaA1_C04.Contig9.6.15-gene	19	24	15	44	104	90	0.33	0.38	0.33	0.72	0.75	0.82	0.346667	0.763333	1.1388	0.000709871	0.0021082
ZaA1_C04.Contig9.6.16-gene	827	1028	731	499	888	813	14.42	16.3	15.87	8.15	6.44	7.4	15.53	7.33	-1.0832	1.09394e-12	8.49751e-12
ZaA1_C04.Contig9.6.22-gene	549	583	412	99	207	133	9.57	9.25	8.95	1.62	1.5	1.21	9.25667	1.44333	-2.6811	1.28681e-51	4.95796e-50
ZaA1_C04.Contig9.6.23-gene	44	89	54	16	41	33	0.77	1.41	1.17	0.26	0.3	0.3	1.11667	0.286667	-1.9618	2.96043e-05	0.000108809
ZaA1_C04.Contig9.6.26-gene	4	10	7	28	48	29	0.07	0.16	0.15	0.46	0.35	0.26	0.126667	0.356667	1.4935	0.0134293	0.0309159
ZaA1_C04.Contig9.6.2-gene	974	1223	414	41	94	97	16.98	19.4	8.99	0.67	0.68	0.88	15.1233	0.743333	-4.3466	1.83485e-38	4.74516e-37
ZaA1_C04.Contig9.6.32-gene	400	449	338	156	387	241	6.97	7.12	7.34	2.55	2.81	2.19	7.14333	2.51667	-1.5051	1.61675e-16	1.63266e-15
ZaA1_C04.Contig9.6.34-gene	231	197	136	94	195	176	4.03	3.12	2.95	1.54	1.42	1.6	3.36667	1.52	-1.1472	3.05566e-05	0.000112184
ZaA1_C04.Contig9.6.40-gene	9	7	10	0	1	2	0.16	0.11	0.22	0	0.01	0.02	0.163333	0.01	-4.0297	0.00381579	0.00989831
ZaA1_C04.Contig9.6.48-gene	707	794	599	246	639	475	12.32	12.59	13.01	4.02	4.64	4.32	12.64	4.32667	-1.5467	3.40172e-31	6.86198e-30
ZaA1_C04.Contig9.6.49-gene	567	646	422	325	671	428	9.88	10.25	9.16	5.31	4.87	3.9	9.76333	4.69333	-1.0568	2.35553e-08	1.25513e-07
ZaA1_C04.Contig9.6.50-gene	168	157	133	37	148	68	2.93	2.49	2.89	0.6	1.07	0.62	2.77	0.763333	-1.8595	7.62457e-07	3.43993e-06
ZaA1_C04.Contig9.6.52-gene	100	104	86	22	36	34	1.74	1.65	1.87	0.36	0.26	0.31	1.75333	0.31	-2.4998	3.58899e-13	2.88761e-12
ZaA1_C04.Contig9.6.53-gene	501	630	274	66	144	134	8.73	9.99	5.95	1.08	1.05	1.22	8.22333	1.11667	-2.8805	3.99635e-26	6.65247e-25
ZaA1_C04.Contig9.6.67-gene	144	194	146	33	43	40	2.51	3.08	3.17	0.54	0.31	0.36	2.92	0.403333	-2.8559	6.29223e-18	6.90967e-17
ZaA1_C04.Contig9.6.69-gene	15	39	28	0	4	0	0.26	0.62	0.61	0	0.03	0	0.496667	0.01	-5.6342	1.60314e-05	6.11406e-05
ZaA1_C04.Contig9.6.72-gene	100	165	105	19	76	75	1.74	2.62	2.28	0.31	0.55	0.68	2.21333	0.513333	-2.1083	1.45433e-06	6.33001e-06
ZaA1_C04.Contig9.6.75-gene	81	74	78	34	112	82	1.41	1.17	1.69	0.56	0.81	0.75	1.42333	0.706667	-1.0102	0.0159607	0.0360177
ZaA1_C04.Contig9.6.78-gene	16	2	10	1	2	1	0.28	0.03	0.22	0.02	0.01	0.01	0.176667	0.0133333	-3.7279	0.00922609	0.0220338
ZaA1_C04.Contig9.6.83-gene	34	68	54	4	17	14	0.59	1.08	1.17	0.07	0.12	0.13	0.946667	0.106667	-3.1497	2.00616e-07	9.70941e-07
ZaA1_C04.Contig9.6.90-gene	231	296	264	152	332	233	4.03	4.69	5.73	2.48	2.41	2.12	4.81667	2.33667	-1.0436	2.70467e-05	9.99385e-05
ZaA1_C04.Contig9.6.93-gene	8	8	8	0	0	0	0.14	0.13	0.17	0	0	0	0.146667	0.001	-7.1964	0.000759099	0.0022425
ZaA1_C04.Contig9.7.101-gene	3	0	0	37	118	68	0.05	0	0	0.6	0.86	0.62	0.0166667	0.693333	5.3785	2.34707e-07	1.1263e-06
ZaA1_C04.Contig9.7.102-gene	24	16	18	1	1	1	0.42	0.25	0.39	0.02	0.01	0.01	0.353333	0.0133333	-4.7279	7.82766e-06	3.10134e-05
ZaA1_C04.Contig9.7.104-gene	24	61	102	5	7	5	0.42	0.97	2.21	0.08	0.05	0.05	1.2	0.06	-4.3219	1.12701e-07	5.59809e-07
ZaA1_C04.Contig9.7.118-gene	9	8	12	1	1	2	0.16	0.13	0.26	0.02	0.01	0.02	0.183333	0.0166667	-3.4594	0.00248662	0.00668602
ZaA1_C04.Contig9.7.123-gene	586	829	738	7	181	16	10.21	13.15	16.02	0.11	1.31	0.15	13.1267	0.523333	-4.6486	2.32998e-05	8.68233e-05
ZaA1_C04.Contig9.7.124-gene	106	127	90	0	18	6	1.85	2.01	1.95	0	0.13	0.05	1.93667	0.06	-5.0125	2.80824e-12	2.11596e-11
ZaA1_C04.Contig9.7.127-gene	331	346	354	70	162	276	5.77	5.49	7.69	1.14	1.18	2.51	6.31667	1.61	-1.9721	1.65392e-06	7.14689e-06
ZaA1_C04.Contig9.7.13-gene	40	54	25	609	31	101	0.7	0.86	0.54	9.95	0.22	0.92	0.7	3.69667	2.4008	0.0132261	0.0304987
ZaA1_C04.Contig9.7.16-gene	17	24	1	1	1	1	0.3	0.38	0.02	0.02	0.01	0.01	0.233333	0.0133333	-4.1293	0.00320006	0.0084258
ZaA1_C04.Contig9.7.17-gene	8	32	42	7	19	4	0.14	0.51	0.91	0.11	0.14	0.04	0.52	0.0966667	-2.4274	0.0151031	0.0342897
ZaA1_C04.Contig9.7.1-gene	26	76	3	3	3	3	0.45	1.21	0.07	0.05	0.02	0.03	0.576667	0.0333333	-4.1127	0.000446275	0.00137212
ZaA1_C04.Contig9.7.21-gene	6	5	30	2	5	5	0.1	0.08	0.65	0.03	0.04	0.05	0.276667	0.04	-2.7901	0.0218506	0.0477
ZaA1_C04.Contig9.7.2-gene	147	198	119	80	150	133	2.56	3.14	2.58	1.31	1.09	1.21	2.76	1.20333	-1.1976	5.52793e-06	2.23624e-05
ZaA1_C04.Contig9.7.32-gene	113	21	10	425	968	520	1.97	0.33	0.22	6.94	7.03	4.73	0.84	6.23333	2.8915	1.72405e-05	6.54829e-05
ZaA1_C04.Contig9.7.45-gene	6959	7785	2905	3331	7062	4993	121.3	123.47	63.08	54.43	51.25	45.45	102.617	50.3767	-1.0264	0.00022344	0.000721692
ZaA1_C04.Contig9.7.49-gene	48	44	50	119	488	325	0.84	0.7	1.09	1.94	3.54	2.96	0.876667	2.81333	1.6822	1.1952e-07	5.92607e-07
ZaA1_C04.Contig9.7.51-gene	1707	1483	1468	2943	10345	7350	29.75	23.52	31.88	48.09	75.08	66.9	28.3833	63.3567	1.1585	2.17536e-12	1.65428e-11
ZaA1_C04.Contig9.7.70-gene	76	105	91	16	77	56	1.32	1.67	1.98	0.26	0.56	0.51	1.65667	0.443333	-1.9018	4.7223e-05	0.000168828
ZaA1_C04.Contig9.7.78-gene	407	205	210	36	391	120	7.09	3.25	4.56	0.59	2.84	1.09	4.96667	1.50667	-1.7209	0.00791097	0.019211
ZaA1_C04.Contig9.7.81-gene	2	12	6	0	0	0	0.03	0.19	0.13	0	0	0	0.116667	0.001	-6.8662	0.00601851	0.0150074
ZaA1_C04.Contig9.7.87-gene	117	100	30	10	26	32	2.04	1.59	0.65	0.16	0.19	0.29	1.42667	0.213333	-2.7415	1.15226e-05	4.47347e-05
ZaA1_C04.Contig9.7.91-gene	3149	4980	6656	8914	35778	37291	54.89	78.99	144.53	145.65	259.65	339.42	92.8033	248.24	1.4195	0.00253672	0.00680846
ZaA1_C04.Contig9.7.94-gene	200	102	323	106	69	55	3.49	1.62	7.01	1.73	0.5	0.5	4.04	0.91	-2.1504	0.00274145	0.00730777
ZaA1_C04.Contig9.8.16-gene	5280	6016	4203	1055	2193	1626	92.04	95.42	91.26	17.24	15.92	14.8	92.9067	15.9867	-2.5389	3.43876e-268	1.90252e-265
ZaA1_C04.Contig9.8.17-gene	2206	2336	1673	712	1334	926	38.45	37.05	36.33	11.63	9.68	8.43	37.2767	9.91333	-1.9108	5.82165e-43	1.75756e-41
ZaA1_C04.Contig9.8.1-gene	79	44	28	28	14	17	1.38	0.7	0.61	0.46	0.1	0.15	0.896667	0.236667	-1.9217	0.0144218	0.0329343
ZaA1_C04.Contig9.8.27-gene	683	292	157	866	1711	1530	11.91	4.63	3.41	14.15	12.42	13.93	6.65	13.5	1.0215	0.00449497	0.0114978
ZaA1_C04.Contig9.8.6-gene	325	923	685	251	513	695	5.67	14.64	14.87	4.1	3.72	6.33	11.7267	4.71667	-1.314	0.00351839	0.00918831
ZaA1_C04.Contig9.8.7-gene	217	270	172	53	111	191	3.78	4.28	3.73	0.87	0.81	1.74	3.93	1.14	-1.7855	1.22747e-05	4.75313e-05
ZaA1_C04.Contig9.9.1-gene	25	9	22	120	490	84	0.44	0.14	0.48	1.96	3.56	0.76	0.353333	2.09333	2.5667	6.39612e-05	0.000224384
ZaA1_C04.Contig9.9.24-gene	149	312	273	1335	5668	2383	2.6	4.95	5.93	21.81	41.13	21.69	4.49333	28.21	2.6503	1.44333e-16	1.46174e-15
ZaA1_C05.Contig1051.4-gene	95	145	117	314	988	594	1.66	2.3	2.54	5.13	7.17	5.41	2.16667	5.90333	1.4461	5.04252e-11	3.44278e-10
ZaA1_C05.Contig1051.7-gene	1286	1316	941	559	1387	1004	22.42	20.87	20.43	9.13	10.07	9.14	21.24	9.44667	-1.1689	6.96589e-23	9.9971e-22
ZaA1_C05.Contig1051.8-gene	0	0	0	6	29	9	0	0	0	0.1	0.21	0.08	0.001	0.13	7.0224	0.00349791	0.00914016
ZaA1_C05.Contig1088.2-gene	107	105	62	7	18	21	1.87	1.67	1.35	0.11	0.13	0.19	1.63	0.143333	-3.5074	6.42547e-15	5.86994e-14
ZaA1_C05.Contig1088.6-gene	36	80	54	226	601	414	0.63	1.27	1.17	3.69	4.36	3.77	1.02333	3.94	1.9449	3.57773e-12	2.67528e-11
ZaA1_C05.Contig109.10-gene	87	109	91	0	55	16	1.52	1.73	1.98	0	0.4	0.15	1.74333	0.183333	-3.2493	0.00135973	0.00384016
ZaA1_C05.Contig109.19-gene	0	0	0	4	18	12	0	0	0	0.07	0.13	0.11	0.001	0.103333	6.6912	0.00879753	0.0211323
ZaA1_C05.Contig109.26-gene	371	249	276	19	318	179	6.47	3.95	5.99	0.31	2.31	1.63	5.47	1.41667	-1.949	0.00389946	0.0100951
ZaA1_C05.Contig109.30-gene	293	351	307	2	0	39	5.11	5.57	6.67	0.03	0	0.35	5.78333	0.126667	-5.5128	0.00116932	0.00334209
ZaA1_C05.Contig109.43-gene	310	457	284	43	116	129	5.4	7.25	6.17	0.7	0.84	1.17	6.27333	0.903333	-2.7959	1.69138e-22	2.38294e-21
ZaA1_C05.Contig109.45-gene	320	423	319	0	0	0	5.58	6.71	6.93	0	0	0	6.40667	0.001	-12.6454	5.95799e-22	8.1833e-21
ZaA1_C05.Contig109.49-gene	59	63	21	1	6	1	1.03	1	0.46	0.02	0.04	0.01	0.83	0.0233333	-5.1526	9.51915e-09	5.26832e-08
ZaA1_C05.Contig109.51-gene	177	196	125	34	103	42	3.09	3.11	2.71	0.56	0.75	0.38	2.97	0.563333	-2.3984	1.8584e-11	1.3159e-10
ZaA1_C05.Contig109.55-gene	70	108	53	0	0	0	1.22	1.71	1.15	0	0	0	1.36	0.001	-10.4094	2.46039e-13	2.00347e-12
ZaA1_C05.Contig109.58-gene	298	577	356	733	1891	2133	5.19	9.15	7.73	11.98	13.72	19.41	7.35667	15.0367	1.0314	4.86567e-06	1.98398e-05
ZaA1_C05.Contig109.65-gene	11	19	10	3	9	2	0.19	0.3	0.22	0.05	0.07	0.02	0.236667	0.0466667	-2.3424	0.0124828	0.0289507
ZaA1_C05.Contig109.6-gene	93	265	140	507	936	1321	1.62	4.2	3.04	8.28	6.79	12.02	2.95333	9.03	1.6124	1.30394e-06	5.70669e-06
ZaA1_C05.Contig109.71-gene	263	224	225	164	247	174	4.58	3.55	4.89	2.68	1.79	1.58	4.34	2.01667	-1.1057	0.000794576	0.00234043
ZaA1_C05.Contig109.72-gene	141	107	88	32	52	36	2.46	1.7	1.91	0.52	0.38	0.33	2.02333	0.41	-2.303	8.74743e-10	5.32349e-09
ZaA1_C05.Contig109.75-gene	15	27	0	0	0	0	0.26	0.43	0	0	0	0	0.23	0.001	-7.8455	0.00769259	0.0187238
ZaA1_C05.Contig1128.17-gene	32	32	30	6	40	11	0.56	0.51	0.65	0.1	0.29	0.1	0.573333	0.163333	-1.8116	0.0162653	0.0366278
ZaA1_C05.Contig1128.2-gene	105	216	85	0	0	0	1.83	3.43	1.85	0	0	0	2.37	0.001	-11.2107	1.70673e-15	1.61863e-14
ZaA1_C05.Contig1128.4-gene	789	542	571	280	638	507	13.75	8.6	12.4	4.58	4.63	4.61	11.5833	4.60667	-1.3303	4.66812e-08	2.40639e-07
ZaA1_C05.Contig119.11-gene	144	184	102	0	0	0	2.51	2.92	2.21	0	0	0	2.54667	0.001	-11.3144	7.70259e-17	7.91807e-16
ZaA1_C05.Contig119.3-gene	681	738	522	347	645	608	11.87	11.71	11.33	5.67	4.68	5.53	11.6367	5.29333	-1.1364	9.48875e-14	7.9854e-13
ZaA1_C05.Contig119.9-gene	240	216	197	48	76	55	4.18	3.43	4.28	0.78	0.55	0.5	3.96333	0.61	-2.6998	7.61973e-21	9.84765e-20
ZaA1_C05.Contig1430.11-gene	1	3	0	31	38	46	0.02	0.05	0	0.51	0.28	0.42	0.0233333	0.403333	4.1115	3.8305e-05	0.000138707
ZaA1_C05.Contig1464.11-gene	79	103	57	326	753	510	1.38	1.63	1.24	5.33	5.46	4.64	1.41667	5.14333	1.8602	3.13901e-24	4.82713e-23
ZaA1_C05.Contig1464.15-gene	147	146	94	73	101	92	2.56	2.32	2.04	1.19	0.73	0.84	2.30667	0.92	-1.3261	9.46975e-05	0.000324828
ZaA1_C05.Contig1464.18-gene	57	34	32	21	41	25	0.99	0.54	0.69	0.34	0.3	0.23	0.74	0.29	-1.3515	0.0134292	0.0309159
ZaA1_C05.Contig1464.22-gene	283	284	219	14	36	40	4.93	4.5	4.76	0.23	0.26	0.36	4.73	0.283333	-4.0613	1.49546e-45	4.88306e-44
ZaA1_C05.Contig1464.23-gene	0	2	0	14	19	10	0	0.03	0	0.23	0.14	0.09	0.01	0.153333	3.9386	0.0133279	0.0307053
ZaA1_C05.Contig1464.2-gene	2173	2564	2024	708	1774	1462	37.88	40.67	43.95	11.57	12.87	13.31	40.8333	12.5833	-1.6982	1.33395e-50	5.00256e-49
ZaA1_C05.Contig1640.12-gene	0	15	12	0	0	0	0	0.24	0.26	0	0	0	0.166667	0.001	-7.3808	0.0206555	0.045393
ZaA1_C05.Contig1640.16-gene	440	509	334	117	299	114	7.67	8.07	7.25	1.91	2.17	1.04	7.66333	1.70667	-2.1668	8.59721e-12	6.24376e-11
ZaA1_C05.Contig1640.18-gene	199	274	175	636	1151	810	3.47	4.35	3.8	10.39	8.35	7.37	3.87333	8.70333	1.168	5.31945e-13	4.22604e-12
ZaA1_C05.Contig1640.24-gene	281	360	183	121	236	242	4.9	5.71	3.97	1.98	1.71	2.2	4.86	1.96333	-1.3077	7.83212e-07	3.52872e-06
ZaA1_C05.Contig1640.25-gene	11	223	222	0	0	5	0.19	3.54	4.82	0	0	0.05	2.85	0.0166667	-7.4179	0.000184231	0.000603965
ZaA1_C05.Contig1640.29-gene	5436	5147	3882	2540	5266	5182	94.75	81.63	84.29	41.5	38.22	47.17	86.89	42.2967	-1.0386	2.71071e-14	2.37459e-13
ZaA1_C05.Contig1640.31-gene	153	155	104	10	24	18	2.67	2.46	2.26	0.16	0.17	0.16	2.46333	0.163333	-3.9147	1.18943e-28	2.18618e-27
ZaA1_C05.Contig1640.6-gene	158	951	583	1510	3532	2934	2.75	15.08	12.66	24.67	25.63	26.7	10.1633	25.6667	1.3365	0.0206626	0.0454047
ZaA1_C05.Contig1718.20-gene	135	141	142	6	48	29	2.35	2.24	3.08	0.1	0.35	0.26	2.55667	0.236667	-3.4333	4.49761e-12	3.33981e-11
ZaA1_C05.Contig1718.24-gene	124	116	61	4	16	28	2.16	1.84	1.32	0.07	0.12	0.25	1.77333	0.146667	-3.5959	1.16584e-09	7.01096e-09
ZaA1_C05.Contig1718.25-gene	726	764	552	246	532	497	12.65	12.12	11.99	4.02	3.86	4.52	12.2533	4.13333	-1.5678	2.93542e-27	5.10742e-26
ZaA1_C05.Contig1718.2-gene	885	999	715	146	334	347	15.43	15.84	15.53	2.39	2.42	3.16	15.6	2.65667	-2.5539	4.13563e-51	1.57128e-49
ZaA1_C05.Contig1718.5-gene	2182	2242	1609	764	1681	1242	38.03	35.56	34.94	12.48	12.2	11.3	36.1767	11.9933	-1.5928	1.7748e-64	9.25756e-63
ZaA1_C05.Contig1718.8-gene	19	15	11	5	8	8	0.33	0.24	0.24	0.08	0.06	0.07	0.27	0.07	-1.9475	0.0135475	0.0311613
ZaA1_C05.Contig1730.11-gene	18	24	14	0	0	0	0.31	0.38	0.3	0	0	0	0.33	0.001	-8.3663	9.18315e-07	4.0999e-06
ZaA1_C05.Contig1730.14-gene	164	186	80	62	191	89	2.86	2.95	1.74	1.01	1.39	0.81	2.51667	1.07	-1.2339	0.00338963	0.0088789
ZaA1_C05.Contig1730.24-gene	460	491	339	1432	2915	2583	8.02	7.79	7.36	23.4	21.16	23.51	7.72333	22.69	1.5548	5.15503e-66	2.77414e-64
ZaA1_C05.Contig1730.25-gene	11	10	10	47	87	86	0.19	0.16	0.22	0.77	0.63	0.78	0.19	0.726667	1.9353	6.49212e-06	2.6015e-05
ZaA1_C05.Contig1730.27-gene	778	951	741	406	880	733	13.56	15.08	16.09	6.63	6.39	6.67	14.91	6.56333	-1.1838	6.72564e-20	8.26686e-19
ZaA1_C05.Contig1730.29-gene	0	0	0	8	21	16	0	0	0	0.13	0.15	0.15	0.001	0.143333	7.1632	0.00124769	0.00354591
ZaA1_C05.Contig1730.2-gene	89	68	61	30	75	85	1.55	1.08	1.32	0.49	0.54	0.77	1.31667	0.6	-1.1339	0.0118647	0.0276745
ZaA1_C05.Contig1730.33-gene	167	265	146	121	242	98	2.91	4.2	3.17	1.98	1.76	0.89	3.42667	1.54333	-1.1508	0.00639215	0.0158476
ZaA1_C05.Contig1730.35-gene	53	71	36	174	362	295	0.92	1.13	0.78	2.84	2.63	2.69	0.943333	2.72	1.5278	5.07819e-12	3.7562e-11
ZaA1_C05.Contig1730.42-gene	0	0	0	18	55	52	0	0	0	0.29	0.4	0.47	0.001	0.386667	8.5949	7.57521e-07	3.41954e-06
ZaA1_C05.Contig1730.7-gene	8	28	16	41	96	74	0.14	0.44	0.35	0.67	0.7	0.67	0.31	0.68	1.1333	0.0152577	0.0345929
ZaA1_C05.Contig1914.5-gene	881	957	840	419	760	631	15.36	15.18	18.24	6.85	5.52	5.74	16.26	6.03667	-1.4295	4.37494e-19	5.11327e-18
ZaA1_C05.Contig1914.6-gene	1247	1771	1145	568	1746	1034	21.74	28.09	24.86	9.28	12.67	9.41	24.8967	10.4533	-1.252	2.33229e-10	1.49827e-09
ZaA1_C05.Contig2212.5-gene	126	98	51	0	0	0	2.2	1.55	1.11	0	0	0	1.62	0.001	-10.6618	1.12178e-13	9.38281e-13
ZaA1_C05.Contig2256.21-gene	3107	4730	1062	6527	16399	10920	54.16	75.02	23.06	106.65	119.01	99.39	50.7467	108.35	1.0943	0.00720243	0.0176407
ZaA1_C05.Contig2256.26-gene	329	263	214	108	259	154	5.73	4.17	4.65	1.76	1.88	1.4	4.85	1.68	-1.5295	1.0012e-08	5.52682e-08
ZaA1_C05.Contig2256.27-gene	42	33	24	8	14	15	0.73	0.52	0.52	0.13	0.1	0.14	0.59	0.123333	-2.2582	8.98816e-05	0.0003093
ZaA1_C05.Contig2256.28-gene	0	0	0	15	20	19	0	0	0	0.25	0.15	0.17	0.001	0.19	7.5699	0.000265336	0.000845804
ZaA1_C05.Contig2256.31-gene	27	42	18	7	25	17	0.47	0.67	0.39	0.11	0.18	0.15	0.51	0.146667	-1.798	0.00549885	0.0138187
ZaA1_C05.Contig2256.32-gene	39	25	35	9	15	4	0.68	0.4	0.76	0.15	0.11	0.04	0.613333	0.1	-2.6167	0.00038375	0.00119322
ZaA1_C05.Contig2256.39-gene	0	0	0	10	22	19	0	0	0	0.16	0.16	0.17	0.001	0.163333	7.3517	0.000493178	0.00150786
ZaA1_C05.Contig2256.5-gene	318	382	283	161	406	201	5.54	6.06	6.15	2.63	2.95	1.83	5.91667	2.47	-1.2603	1.88244e-06	8.06996e-06
ZaA1_C05.Contig2256.7-gene	771	833	685	108	226	163	13.44	13.21	14.87	1.76	1.64	1.48	13.84	1.62667	-3.0889	2.48321e-97	2.35594e-95
ZaA1_C05.Contig2285.4-gene	418	507	274	693	2156	1744	7.29	8.04	5.95	11.32	15.65	15.87	7.09333	14.28	1.0095	1.78215e-09	1.05409e-08
ZaA1_C05.Contig2375.2-gene	114	138	114	0	0	0	1.99	2.19	2.48	0	0	0	2.22	0.001	-11.1163	3.56088e-16	3.53005e-15
ZaA1_C05.Contig2375.4-gene	164	187	141	15	17	18	2.86	2.97	3.06	0.25	0.12	0.16	2.96333	0.176667	-4.0681	1.91193e-30	3.76424e-29
ZaA1_C05.Contig2375.6-gene	524	694	451	320	794	429	9.13	11.01	9.79	5.23	5.76	3.9	9.97667	4.96333	-1.0072	1.06203e-05	4.14115e-05
ZaA1_C05.Contig2490.4-gene	49	103	86	32	81	20	0.85	1.63	1.87	0.52	0.59	0.18	1.45	0.43	-1.7536	0.00612301	0.0152433
ZaA1_C05.Contig2490.7-gene	0	2	2	3	26	42	0	0.03	0.04	0.05	0.19	0.38	0.0233333	0.206667	3.1468	0.0181125	0.040352
ZaA1_C05.Contig2619.2-gene	266	320	247	107	213	178	4.64	5.08	5.36	1.75	1.55	1.62	5.02667	1.64	-1.6159	3.04464e-17	3.21024e-16
ZaA1_C05.Contig2619.3-gene	315	650	404	226	456	209	5.49	10.31	8.77	3.69	3.31	1.9	8.19	2.96667	-1.465	9.16557e-05	0.00031503
ZaA1_C05.Contig278.15-gene	770	915	784	418	964	949	13.42	14.51	17.02	6.83	7	8.64	14.9833	7.49	-1.0003	4.08552e-07	1.90467e-06
ZaA1_C05.Contig290.17-gene	32	31	20	10	16	7	0.56	0.49	0.43	0.16	0.12	0.06	0.493333	0.113333	-2.122	0.00119815	0.00341734
ZaA1_C05.Contig290.26-gene	13	9	8	0	2	3	0.23	0.14	0.17	0	0.01	0.03	0.18	0.0133333	-3.7549	0.00445526	0.0114092
ZaA1_C05.Contig290.2-gene	87	85	61	12	30	16	1.52	1.35	1.32	0.2	0.22	0.15	1.39667	0.19	-2.8779	1.97964e-12	1.51058e-11
ZaA1_C05.Contig290.33-gene	16	31	9	0	0	1	0.28	0.49	0.2	0	0	0.01	0.323333	0.00333333	-6.5999	3.08167e-05	0.000113021
ZaA1_C05.Contig290.34-gene	220	234	147	31	109	83	3.83	3.71	3.19	0.51	0.79	0.76	3.57667	0.686667	-2.3809	9.349e-16	9.02106e-15
ZaA1_C05.Contig290.37-gene	445	515	366	159	781	167	7.76	8.17	7.95	2.6	5.67	1.52	7.96	3.26333	-1.2864	0.0115065	0.0268968
ZaA1_C05.Contig290.40-gene	141	167	156	95	148	72	2.46	2.65	3.39	1.55	1.07	0.66	2.83333	1.09333	-1.3738	0.00122666	0.00349076
ZaA1_C05.Contig290.48-gene	53	45	36	0	28	0	0.92	0.71	0.78	0	0.2	0	0.803333	0.0666667	-3.591	0.0217605	0.0475241
ZaA1_C05.Contig290.6-gene	891	745	809	224	841	548	15.53	11.82	17.57	3.66	6.1	4.99	14.9733	4.91667	-1.6066	7.00663e-09	3.92633e-08
ZaA1_C05.Contig3470.10-gene	40721	48422	33056	28204	51686	26256	709.81	768	717.77	460.84	375.1	238.98	731.86	358.307	-1.0304	7.04211e-06	2.80704e-05
ZaA1_C05.Contig3470.5-gene	116	120	106	0	21	12	2.02	1.9	2.3	0	0.15	0.11	2.07333	0.0866667	-4.5803	4.90683e-11	3.35154e-10
ZaA1_C05.Contig3470.9-gene	548	704	449	246	654	462	9.55	11.17	9.75	4.02	4.75	4.21	10.1567	4.32667	-1.2311	1.15817e-13	9.67893e-13
ZaA1_C05.Contig477.112-gene	201	370	182	0	0	0	3.5	5.87	3.95	0	0	0	4.44	0.001	-12.1163	2.83545e-19	3.34734e-18
ZaA1_C05.Contig477.120-gene	510	566	127	152	268	287	8.89	8.98	2.76	2.48	1.94	2.61	6.87667	2.34333	-1.5531	0.0017289	0.00478452
ZaA1_C05.Contig477.132-gene	168	137	97	59	117	104	2.93	2.17	2.11	0.96	0.85	0.95	2.40333	0.92	-1.3853	9.48218e-06	3.72182e-05
ZaA1_C05.Contig477.13-gene	163	151	97	66	167	133	2.84	2.39	2.11	1.08	1.21	1.21	2.44667	1.16667	-1.0684	0.000366226	0.00114191
ZaA1_C05.Contig477.14-gene	284	353	167	90	433	227	4.95	5.6	3.63	1.47	3.14	2.07	4.72667	2.22667	-1.0859	0.00914237	0.0218614
ZaA1_C05.Contig477.20-gene	26	28	25	0	0	0	0.45	0.44	0.54	0	0	0	0.476667	0.001	-8.8968	2.07292e-08	1.11103e-07
ZaA1_C05.Contig477.21-gene	11	10	12	1	2	6	0.19	0.16	0.26	0.02	0.01	0.05	0.203333	0.0266667	-2.9307	0.0110732	0.0259901
ZaA1_C05.Contig477.27-gene	2	16	4	21	55	70	0.03	0.25	0.09	0.34	0.4	0.64	0.123333	0.46	1.8991	0.0148847	0.0338485
ZaA1_C05.Contig477.29-gene	15	20	6	43	106	123	0.26	0.32	0.13	0.7	0.77	1.12	0.236667	0.863333	1.8671	0.000108864	0.000369917
ZaA1_C05.Contig477.2-gene	55	118	84	0	0	0	0.96	1.87	1.82	0	0	0	1.55	0.001	-10.5981	1.99753e-13	1.63822e-12
ZaA1_C05.Contig477.30-gene	135	123	110	409	895	631	2.35	1.95	2.39	6.68	6.5	5.74	2.23	6.30667	1.4998	4.38364e-22	6.05641e-21
ZaA1_C05.Contig477.3-gene	627	1047	670	295	345	286	10.93	16.61	14.55	4.82	2.5	2.6	14.03	3.30667	-2.0851	5.67824e-11	3.86343e-10
ZaA1_C05.Contig477.49-gene	181	158	0	0	0	0	3.16	2.51	0	0	0	0	1.89	0.001	-10.8842	0.0122338	0.0284415
ZaA1_C05.Contig477.50-gene	1247	1341	842	2754	6142	4966	21.74	21.27	18.28	45	44.57	45.2	20.43	44.9233	1.1368	3.62381e-48	1.2782e-46
ZaA1_C05.Contig477.52-gene	171	229	203	383	1184	964	2.98	3.63	4.41	6.26	8.59	8.77	3.67333	7.87333	1.0999	1.83324e-08	9.85897e-08
ZaA1_C05.Contig477.55-gene	322	801	611	260	842	589	5.61	12.7	13.27	4.25	6.11	5.36	10.5267	5.24	-1.0064	0.0143789	0.0328409
ZaA1_C05.Contig477.58-gene	32	40	48	82	244	198	0.56	0.63	1.04	1.34	1.77	1.8	0.743333	1.63667	1.1387	0.000306734	0.00096824
ZaA1_C05.Contig477.63-gene	113	94	115	353	990	721	1.97	1.49	2.5	5.77	7.18	6.56	1.98667	6.50333	1.7108	4.59764e-15	4.23313e-14
ZaA1_C05.Contig477.66-gene	134	205	105	3	81	3	2.34	3.25	2.28	0.05	0.59	0.03	2.62333	0.223333	-3.5541	0.000491927	0.00150432
ZaA1_C05.Contig477.67-gene	382	497	212	0	15	0	6.66	7.88	4.6	0	0.11	0	6.38	0.0366667	-7.4429	1.6734e-05	6.36672e-05
ZaA1_C05.Contig477.71-gene	98	163	68	27	81	102	1.71	2.59	1.48	0.44	0.59	0.93	1.92667	0.653333	-1.5602	0.00147184	0.00412813
ZaA1_C05.Contig477.77-gene	342	564	262	103	386	331	5.96	8.95	5.69	1.68	2.8	3.01	6.86667	2.49667	-1.4596	3.6884e-05	0.000133807
ZaA1_C05.Contig477.7-gene	81	42	30	0	0	3	1.41	0.67	0.65	0	0	0.03	0.91	0.01	-6.5078	1.6512e-08	8.92774e-08
ZaA1_C05.Contig477.82-gene	343	606	537	114	266	207	5.98	9.61	11.66	1.86	1.93	1.88	9.08333	1.89	-2.2648	1.27727e-14	1.14267e-13
ZaA1_C05.Contig477.94-gene	3578	3614	2702	911	3994	2864	62.37	57.32	58.67	14.89	28.99	26.07	59.4533	23.3167	-1.3504	3.14018e-07	1.48177e-06
ZaA1_C05.Contig5026.10-gene	367	183	435	54	119	260	6.4	2.9	9.45	0.88	0.86	2.37	6.25	1.37	-2.1897	0.000257676	0.00082352
ZaA1_C05.Contig5026.12-gene	31	20	28	148	88	485	0.54	0.32	0.61	2.42	0.64	4.41	0.49	2.49	2.3453	0.000227204	0.000732841
ZaA1_C05.Contig5026.2-gene	1020	1245	938	358	692	369	17.78	19.75	20.37	5.85	5.02	3.36	19.3	4.74333	-2.0246	2.94402e-19	3.47218e-18
ZaA1_C05.Contig5026.4-gene	229	39	26	17	20	39	3.99	0.62	0.56	0.28	0.15	0.35	1.72333	0.26	-2.7286	0.00270377	0.00721709
ZaA1_C05.Contig5026.6-gene	2376	2914	2193	683	1688	1422	41.42	46.22	47.62	11.16	12.25	12.94	45.0867	12.1167	-1.8957	4.91335e-66	2.64987e-64
ZaA1_C05.Contig5026.8-gene	1	1	1	44	143	129	0.02	0.02	0.02	0.72	1.04	1.17	0.02	0.976667	5.6098	7.09667e-10	4.35439e-09
ZaA1_C05.Contig531.19-gene	2357	2958	1291	1003	2482	1967	41.08	46.92	28.03	16.39	18.01	17.9	38.6767	17.4333	-1.1496	2.79958e-07	1.33125e-06
ZaA1_C05.Contig531.1-gene	124	96	58	9	14	0	2.16	1.52	1.26	0.15	0.1	0	1.64667	0.0833333	-4.3045	1.84961e-06	7.9368e-06
ZaA1_C05.Contig531.3-gene	294	364	252	139	224	178	5.12	5.77	5.47	2.27	1.63	1.62	5.45333	1.84	-1.5674	4.58312e-12	3.40176e-11
ZaA1_C05.Contig531.4-gene	13344	14614	10902	68	156	174	232.6	231.79	236.72	1.11	1.13	1.58	233.703	1.27333	-7.5199	0	0
ZaA1_C05.Contig531.5-gene	0	0	0	100	198	161	0	0	0	1.63	1.44	1.47	0.001	1.51333	10.5635	3.30907e-13	2.6685e-12
ZaA1_C05.Contig648.11-gene	128	196	93	314	736	578	2.23	3.11	2.02	5.13	5.34	5.26	2.45333	5.24333	1.0957	2.75385e-09	1.60037e-08
ZaA1_C05.Contig648.13-gene	6	12	8	0	0	0	0.1	0.19	0.17	0	0	0	0.153333	0.001	-7.2605	0.000604079	0.00181903
ZaA1_C05.Contig648.14-gene	2479	3212	2414	1147	2658	2125	43.21	50.94	52.42	18.74	19.29	19.34	48.8567	19.1233	-1.3532	1.80987e-36	4.40959e-35
ZaA1_C05.Contig648.16-gene	61	64	41	28	64	39	1.06	1.02	0.89	0.46	0.46	0.35	0.99	0.423333	-1.2256	0.00328627	0.00863296
ZaA1_C05.Contig648.23-gene	375	418	260	124	279	314	6.54	6.63	5.65	2.03	2.02	2.86	6.27333	2.30333	-1.4455	1.13983e-08	6.25979e-08
ZaA1_C05.Contig648.6-gene	0	0	0	10	28	10	0	0	0	0.16	0.2	0.09	0.001	0.15	7.2288	0.00124076	0.00352783
ZaA1_C05.Contig648.9-gene	614	711	450	23	147	125	10.7	11.28	9.77	0.38	1.07	1.14	10.5833	0.863333	-3.6157	1.39343e-20	1.77202e-19
ZaA1_C05.Contig817.4-gene	102	77	60	448	1345	697	1.78	1.22	1.3	7.32	9.76	6.34	1.43333	7.80667	2.4453	3.63347e-23	5.28544e-22
ZaA1_C06.Contig1199.12-gene	160	139	140	62	134	96	2.79	2.2	3.04	1.01	0.97	0.87	2.67667	0.95	-1.4944	2.79228e-07	1.32817e-06
ZaA1_C06.Contig1199.16-gene	14	5	4	37	80	81	0.24	0.08	0.09	0.6	0.58	0.74	0.136667	0.64	2.2274	0.000190005	0.000621443
ZaA1_C06.Contig1199.1-gene	32	20	19	0	0	10	0.56	0.32	0.41	0	0	0.09	0.43	0.03	-3.8413	0.0138434	0.0317637
ZaA1_C06.Contig1199.22-gene	209	217	237	3512	7429	6137	3.64	3.44	5.15	57.38	53.91	55.86	4.07667	55.7167	3.7726	3.08424e-158	6.87185e-156
ZaA1_C06.Contig1199.23-gene	25	21	16	507	1261	998	0.44	0.33	0.35	8.28	9.15	9.08	0.373333	8.83667	4.565	2.49195e-86	1.99843e-84
ZaA1_C06.Contig1199.24-gene	94	109	59	394	816	689	1.64	1.73	1.28	6.44	5.92	6.27	1.55	6.21	2.0023	6.19525e-32	1.28498e-30
ZaA1_C06.Contig1199.25-gene	1152	1336	875	3583	7901	6273	20.08	21.19	19	58.54	57.34	57.1	20.09	57.66	1.5211	7.1252e-155	1.52541e-152
ZaA1_C06.Contig1199.26-gene	48	52	32	431	897	739	0.84	0.82	0.69	7.04	6.51	6.73	0.783333	6.76	3.1093	2.35432e-63	1.18656e-61
ZaA1_C06.Contig1199.27-gene	82	109	84	556	1232	1011	1.43	1.73	1.82	9.08	8.94	9.2	1.66	9.07333	2.4504	1.94342e-63	9.81476e-62
ZaA1_C06.Contig1199.29-gene	52	80	54	38	60	58	0.91	1.27	1.17	0.62	0.44	0.53	1.11667	0.53	-1.0751	0.00993941	0.0235727
ZaA1_C06.Contig1199.2-gene	762	760	625	207	463	326	13.28	12.05	13.57	3.38	3.36	2.97	12.9667	3.23667	-2.0022	2.2899e-45	7.42295e-44
ZaA1_C06.Contig1199.30-gene	1592	1982	1525	511	1025	765	27.75	31.44	33.11	8.35	7.44	6.96	30.7667	7.58333	-2.0205	1.16695e-62	5.79826e-61
ZaA1_C06.Contig1199.34-gene	4	7	23	0	0	2	0.07	0.11	0.5	0	0	0.02	0.226667	0.00666667	-5.0875	0.00460426	0.0117511
ZaA1_C06.Contig1199.49-gene	16	20	6	0	0	0	0.28	0.32	0.13	0	0	0	0.243333	0.001	-7.9268	3.90693e-05	0.000141225
ZaA1_C06.Contig1199.50-gene	787	976	708	3407	7438	5218	13.72	15.48	15.37	55.67	53.98	47.49	14.8567	52.38	1.8179	1.57261e-107	1.72462e-105
ZaA1_C06.Contig1199.55-gene	75	124	69	4	31	24	1.31	1.97	1.5	0.07	0.22	0.22	1.59333	0.17	-3.2284	5.23802e-09	2.97143e-08
ZaA1_C06.Contig1852.3-gene	71	54	39	0	0	0	1.24	0.86	0.85	0	0	0	0.983333	0.001	-9.9415	1.23052e-11	8.84149e-11
ZaA1_C06.Contig2017.10-gene	86	147	122	0	0	0	1.5	2.33	2.65	0	0	0	2.16	0.001	-11.0768	2.06864e-15	1.94984e-14
ZaA1_C06.Contig2017.12-gene	78	74	55	41	50	69	1.36	1.17	1.19	0.67	0.36	0.63	1.24	0.553333	-1.1641	0.00970849	0.0230662
ZaA1_C06.Contig2017.13-gene	643	642	458	104	221	192	11.21	10.18	9.94	1.7	1.6	1.75	10.4433	1.68333	-2.6332	2.49251e-62	1.23472e-60
ZaA1_C06.Contig2017.15-gene	5	0	3	52	58	83	0.09	0	0.07	0.85	0.42	0.76	0.0533333	0.676667	3.6653	1.06163e-05	4.14025e-05
ZaA1_C06.Contig2017.16-gene	0	0	0	5	26	17	0	0	0	0.08	0.19	0.15	0.001	0.14	7.1293	0.00192152	0.00527783
ZaA1_C06.Contig2017.17-gene	67	67	75	15	30	34	1.17	1.06	1.63	0.25	0.22	0.31	1.28667	0.26	-2.3071	1.90604e-07	9.2459e-07
ZaA1_C06.Contig2017.21-gene	467	500	300	191	409	361	8.14	7.93	6.51	3.12	2.97	3.29	7.52667	3.12667	-1.2674	2.53122e-11	1.7747e-10
ZaA1_C06.Contig2017.2-gene	161	185	166	6	27	37	2.81	2.93	3.6	0.1	0.2	0.34	3.11333	0.213333	-3.8673	3.54037e-17	3.72018e-16
ZaA1_C06.Contig2017.4-gene	87	111	90	48	91	75	1.52	1.76	1.95	0.78	0.66	0.68	1.74333	0.706667	-1.3027	4.5803e-05	0.000164073
ZaA1_C06.Contig2017.7-gene	620	773	534	174	314	237	10.81	12.26	11.6	2.84	2.28	2.16	11.5567	2.42667	-2.2517	5.30822e-43	1.60551e-41
ZaA1_C06.Contig2017.9-gene	85	67	48	6	38	24	1.48	1.06	1.04	0.1	0.28	0.22	1.19333	0.2	-2.5769	2.94536e-06	1.23461e-05
ZaA1_C06.Contig2096.13-gene	172	231	182	41	203	114	3	3.66	3.95	0.67	1.47	1.04	3.53667	1.06	-1.7383	8.96561e-06	3.52975e-05
ZaA1_C06.Contig2096.1-gene	213	264	225	20	24	28	3.71	4.19	4.89	0.33	0.17	0.25	4.26333	0.25	-4.092	2.87334e-35	6.71492e-34
ZaA1_C06.Contig2096.2-gene	1913	2269	1613	423	775	797	33.35	35.99	35.02	6.91	5.62	7.25	34.7867	6.59333	-2.3995	3.6947e-73	2.29127e-71
ZaA1_C06.Contig2096.3-gene	254	182	150	68	146	149	4.43	2.89	3.26	1.11	1.06	1.36	3.52667	1.17667	-1.5836	6.56412e-07	2.98446e-06
ZaA1_C06.Contig2096.9-gene	1456	1790	1230	3443	7969	6182	25.38	28.39	26.71	56.26	57.83	56.27	26.8267	56.7867	1.0819	7.61965e-89	6.40258e-87
ZaA1_C06.Contig26.16-gene	0	0	0	11	23	7	0	0	0	0.18	0.17	0.06	0.001	0.136667	7.0945	0.00283685	0.00754246
ZaA1_C06.Contig26.17-gene	470	429	308	1656	3786	3393	8.19	6.8	6.69	27.06	27.48	30.88	7.22667	28.4733	1.9782	1.16539e-60	5.57125e-59
ZaA1_C06.Contig26.2.6-gene	663	652	477	2292	5487	4057	11.56	10.34	10.36	37.45	39.82	36.93	10.7533	38.0667	1.8237	3.33401e-108	3.72259e-106
ZaA1_C06.Contig26.28-gene	0	0	0	38	111	95	0	0	0	0.62	0.81	0.86	0.001	0.763333	9.5762	8.07566e-10	4.93173e-09
ZaA1_C06.Contig26.3.1-gene	7	38	1	0	0	0	0.12	0.6	0.02	0	0	0	0.246667	0.001	-7.9464	0.00118405	0.00338022
ZaA1_C06.Contig26.3.3-gene	354	156	157	2	5	10	6.17	2.47	3.41	0.03	0.04	0.09	4.01667	0.0533333	-6.2348	1.12601e-23	1.68321e-22
ZaA1_C06.Contig26.34-gene	298	232	251	952	3609	1536	5.19	3.68	5.45	15.56	26.19	13.98	4.77333	18.5767	1.9604	2.8426e-14	2.4857e-13
ZaA1_C06.Contig26.4.8-gene	38	32	28	20	25	22	0.66	0.51	0.61	0.33	0.18	0.2	0.593333	0.236667	-1.326	0.0174458	0.0390149
ZaA1_C06.Contig26.6-gene	57	153	106	238	476	544	0.99	2.43	2.3	3.89	3.45	4.95	1.90667	4.09667	1.1034	0.000559083	0.00169359
ZaA1_C06.Contig26.7.5-gene	30	23	16	5	20	10	0.52	0.36	0.35	0.08	0.15	0.09	0.41	0.106667	-1.9425	0.00579922	0.0144988
ZaA1_C06.Contig26.9.11-gene	162	220	147	61	125	112	2.82	3.49	3.19	1	0.91	1.02	3.16667	0.976667	-1.697	4.8453e-12	3.58987e-11
ZaA1_C06.Contig26.9.15-gene	598	842	550	140	252	211	10.42	13.35	11.94	2.29	1.83	1.92	11.9033	2.01333	-2.5637	2.11575e-47	7.26497e-46
ZaA1_C06.Contig26.9.17-gene	42	79	51	3	46	23	0.73	1.25	1.11	0.05	0.33	0.21	1.03	0.196667	-2.3888	0.00169501	0.00469788
ZaA1_C06.Contig26.9.24-gene	17	8	24	2	8	1	0.3	0.13	0.52	0.03	0.06	0.01	0.316667	0.0333333	-3.2479	0.00430999	0.0110648
ZaA1_C06.Contig26.9.28-gene	118	340	114	43	97	140	2.06	5.39	2.48	0.7	0.7	1.27	3.31	0.89	-1.895	0.000400044	0.00123958
ZaA1_C06.Contig26.9.34-gene	46	24	18	0	0	0	0.8	0.38	0.39	0	0	0	0.523333	0.001	-9.0316	4.39195e-08	2.27021e-07
ZaA1_C06.Contig26.9.35-gene	475	355	178	45	28	43	8.28	5.63	3.87	0.74	0.2	0.39	5.92667	0.443333	-3.7408	3.82569e-13	3.07203e-12
ZaA1_C06.Contig26.9.38-gene	289	244	256	51	279	186	5.04	3.87	5.56	0.83	2.02	1.69	4.82333	1.51333	-1.6723	6.66296e-05	0.00023313
ZaA1_C06.Contig26.9.39-gene	37	0	40	2	0	0	0.64	0	0.87	0.03	0	0	0.503333	0.01	-5.6534	0.00881041	0.021157
ZaA1_C06.Contig26.9.41-gene	314	253	267	1155	2477	2210	5.47	4.01	5.8	18.87	17.98	20.12	5.09333	18.99	1.8986	5.00906e-35	1.1596e-33
ZaA1_C06.Contig26.9.5-gene	22	47	25	1796	3893	2918	0.38	0.75	0.54	29.35	28.25	26.56	0.556667	28.0533	5.6552	1.02448e-204	3.70923e-202
ZaA1_C06.Contig26.9.61-gene	0	229	514	0	0	0	0	3.63	11.16	0	0	0	4.93	0.001	-12.2674	0.00427178	0.0109754
ZaA1_C06.Contig26.9.9-gene	29	45	41	75	225	183	0.51	0.71	0.89	1.23	1.63	1.67	0.703333	1.51	1.1023	0.000264653	0.000844032
ZaA1_C06.Contig26.9-gene	891	794	700	268	958	940	15.53	12.59	15.2	4.38	6.95	8.56	14.44	6.63	-1.123	0.00032922	0.00103359
ZaA1_C06.Contig280.15-gene	271	396	216	7	13	38	4.72	6.28	4.69	0.11	0.09	0.35	5.23	0.183333	-4.8343	6.91815e-21	8.97155e-20
ZaA1_C06.Contig280.29-gene	1266	1735	1198	2974	7856	6636	22.07	27.52	26.01	48.59	57.01	60.4	25.2	55.3333	1.1347	6.96677e-26	1.14692e-24
ZaA1_C06.Contig280.33-gene	58	174	100	0	0	3	1.01	2.76	2.17	0	0	0.03	1.98	0.01	-7.6294	4.87967e-13	3.88543e-12
ZaA1_C06.Contig280.34-gene	52557	59571	42476	8766	18602	22742	916.12	944.83	922.32	143.23	135	206.99	927.757	161.74	-2.5201	2.9324e-51	1.11931e-49
ZaA1_C06.Contig280.4-gene	9077	9540	7636	18734	44231	37558	158.22	151.31	165.81	306.1	321	341.85	158.447	322.983	1.0275	6.88887e-64	3.52241e-62
ZaA1_C06.Contig280.8-gene	47	66	47	0	5	0	0.82	1.05	1.02	0	0.04	0	0.963333	0.0133333	-6.1749	4.8854e-10	3.04464e-09
ZaA1_C06.Contig280.9-gene	518	545	385	132	382	251	9.03	8.64	8.36	2.16	2.77	2.28	8.67667	2.40333	-1.8521	5.49522e-24	8.35138e-23
ZaA1_C06.Contig339.17-gene	10	10	6	30	49	62	0.17	0.16	0.13	0.49	0.36	0.56	0.153333	0.47	1.616	0.00187675	0.0051609
ZaA1_C06.Contig339.22-gene	542	686	489	227	728	486	9.45	10.88	10.62	3.71	5.28	4.42	10.3167	4.47	-1.2066	1.01934e-08	5.62315e-08
ZaA1_C06.Contig339.23-gene	65	73	63	28	64	44	1.13	1.16	1.37	0.46	0.46	0.4	1.22	0.44	-1.4713	7.31916e-05	0.000254876
ZaA1_C06.Contig339.2-gene	1621	1887	1294	590	1238	1018	28.26	29.93	28.1	9.64	8.98	9.27	28.7633	9.29667	-1.6294	8.22026e-80	5.87468e-78
ZaA1_C06.Contig339.33-gene	210	263	210	47	75	57	3.66	4.17	4.56	0.77	0.54	0.52	4.13	0.61	-2.7593	9.76421e-25	1.53167e-23
ZaA1_C06.Contig339.42-gene	583	606	412	133	432	343	10.16	9.61	8.95	2.17	3.14	3.12	9.57333	2.81	-1.7685	1.61083e-15	1.53093e-14
ZaA1_C06.Contig339.43-gene	125	165	133	380	679	642	2.18	2.62	2.89	6.21	4.93	5.84	2.56333	5.66	1.1428	7.11713e-12	5.20493e-11
ZaA1_C06.Contig339.44-gene	205	252	235	0	0	0	3.57	4	5.1	0	0	0	4.22333	0.001	-12.0442	2.15402e-19	2.55884e-18
ZaA1_C06.Contig339.58-gene	640	652	502	269	645	508	11.16	10.34	10.9	4.4	4.68	4.62	10.8	4.56667	-1.2418	7.70516e-20	9.43552e-19
ZaA1_C06.Contig339.68-gene	57	92	59	23	39	12	0.99	1.46	1.28	0.38	0.28	0.11	1.24333	0.256667	-2.2762	7.43443e-05	0.000258543
ZaA1_C06.Contig339.69-gene	50	87	48	26	34	36	0.87	1.38	1.04	0.42	0.25	0.33	1.09667	0.333333	-1.7181	0.000224407	0.000724387
ZaA1_C06.Contig339.72-gene	513	706	378	296	611	481	8.94	11.2	8.21	4.84	4.43	4.38	9.45	4.55	-1.0544	8.7083e-08	4.37138e-07
ZaA1_C06.Contig405.100-gene	97	85	85	4	37	37	1.69	1.35	1.85	0.07	0.27	0.34	1.63	0.226667	-2.8462	3.73457e-06	1.54725e-05
ZaA1_C06.Contig405.105-gene	533	484	522	224	637	510	9.29	7.68	11.33	3.66	4.62	4.64	9.43333	4.30667	-1.1312	6.70576e-06	2.68078e-05
ZaA1_C06.Contig405.10-gene	221	601	241	965	2196	1746	3.85	9.53	5.23	15.77	15.94	15.89	6.20333	15.8667	1.3549	3.90749e-07	1.82565e-06
ZaA1_C06.Contig405.110-gene	214	228	198	750	1526	1141	3.73	3.62	4.3	12.25	11.07	10.39	3.88333	11.2367	1.5328	2.15461e-35	5.0641e-34
ZaA1_C06.Contig405.113-gene	4	3	3	6	86	72	0.07	0.05	0.07	0.1	0.62	0.66	0.0633333	0.46	2.8606	0.0013814	0.00389599
ZaA1_C06.Contig405.115-gene	182	211	179	56	90	103	3.17	3.35	3.89	0.92	0.65	0.94	3.47	0.836667	-2.0522	4.65295e-13	3.7097e-12
ZaA1_C06.Contig405.120-gene	138	159	119	573	1698	1211	2.41	2.52	2.58	9.36	12.32	11.02	2.50333	10.9	2.1224	9.25816e-41	2.59313e-39
ZaA1_C06.Contig405.126-gene	998	1119	847	316	1852	569	17.4	17.75	18.39	5.16	13.44	5.18	17.8467	7.92667	-1.1709	0.00639122	0.0158469
ZaA1_C06.Contig405.132-gene	312	335	216	638	1705	1681	5.44	5.31	4.69	10.42	12.37	15.3	5.14667	12.6967	1.3027	1.04859e-14	9.44099e-14
ZaA1_C06.Contig405.137-gene	12	39	31	0	0	1	0.21	0.62	0.67	0	0	0.01	0.5	0.00333333	-7.2288	2.46231e-06	1.04117e-05
ZaA1_C06.Contig405.15-gene	282	352	337	1897	3647	3072	4.92	5.58	7.32	31	26.47	27.96	5.94	28.4767	2.2612	4.91647e-53	1.96659e-51
ZaA1_C06.Contig405.1-gene	1193	779	187	10	15	12	20.8	12.36	4.06	0.16	0.11	0.11	12.4067	0.126667	-6.6139	1.19745e-29	2.28803e-28
ZaA1_C06.Contig405.21-gene	57	32	35	647	1292	850	0.99	0.51	0.76	10.57	9.38	7.74	0.753333	9.23	3.615	1.05899e-42	3.15454e-41
ZaA1_C06.Contig405.2-gene	0	0	0	8	66	44	0	0	0	0.13	0.48	0.4	0.001	0.336667	8.3952	1.61231e-05	6.14618e-05
ZaA1_C06.Contig405.31-gene	156	246	127	522	920	959	2.72	3.9	2.76	8.53	6.68	8.73	3.12667	7.98	1.3518	2.21787e-12	1.68556e-11
ZaA1_C06.Contig405.32-gene	995	988	784	2715	7038	5051	17.34	15.67	17.02	44.36	51.08	45.97	16.6767	47.1367	1.499	1.25079e-67	6.98287e-66
ZaA1_C06.Contig405.35-gene	4	30	54	2	4	18	0.07	0.48	1.17	0.03	0.03	0.16	0.573333	0.0733333	-2.9668	0.0209525	0.0459551
ZaA1_C06.Contig405.40-gene	374	450	240	20	19	22	6.52	7.14	5.21	0.33	0.14	0.2	6.29	0.223333	-4.8158	4.79767e-44	1.50183e-42
ZaA1_C06.Contig405.45-gene	313	418	236	25	64	83	5.46	6.63	5.12	0.41	0.46	0.76	5.73667	0.543333	-3.4003	2.3394e-26	3.9355e-25
ZaA1_C06.Contig405.47-gene	319	375	307	145	356	350	5.56	5.95	6.67	2.37	2.58	3.19	6.06	2.71333	-1.1593	6.21724e-07	2.83644e-06
ZaA1_C06.Contig405.56-gene	2321	3436	2092	1564	2970	1643	40.46	54.5	45.43	25.55	21.55	14.95	46.7967	20.6833	-1.1779	3.9751e-07	1.85495e-06
ZaA1_C06.Contig405.63-gene	16	97	72	13	53	34	0.28	1.54	1.56	0.21	0.38	0.31	1.12667	0.3	-1.909	0.0176505	0.0394281
ZaA1_C06.Contig405.82-gene	6	34	9	40	145	151	0.1	0.54	0.2	0.65	1.05	1.37	0.28	1.02333	1.8698	0.00303398	0.00802498
ZaA1_C06.Contig405.83-gene	1138	1870	1047	511	1078	1024	19.84	29.66	22.73	8.35	7.82	9.32	24.0767	8.49667	-1.5027	2.50263e-14	2.19739e-13
ZaA1_C06.Contig405.85-gene	856	622	730	459	367	304	14.92	9.87	15.85	7.5	2.66	2.77	13.5467	4.31	-1.6522	0.000304584	0.000961949
ZaA1_C06.Contig405.87-gene	21	41	18	150	259	132	0.37	0.65	0.39	2.45	1.88	1.2	0.47	1.84333	1.9716	1.08296e-06	4.78635e-06
ZaA1_C06.Contig405.88-gene	810	971	658	188	1054	576	14.12	15.4	14.29	3.07	7.65	5.24	14.6033	5.32	-1.4568	3.90167e-05	0.000141046
ZaA1_C06.Contig405.90-gene	25	271	192	19	102	77	0.44	4.3	4.17	0.31	0.74	0.7	2.97	0.583333	-2.3481	0.00527312	0.0133044
ZaA1_C06.Contig405.91-gene	1474	1759	1262	569	846	930	25.69	27.9	27.4	9.3	6.14	8.46	26.9967	7.96667	-1.7607	1.13737e-21	1.54154e-20
ZaA1_C06.Contig405.95-gene	4	5	3	22	59	60	0.07	0.08	0.07	0.36	0.43	0.55	0.0733333	0.446667	2.6067	3.73052e-05	0.000135236
ZaA1_C06.Contig405.98-gene	0	0	0	366	860	197	0	0	0	5.98	6.24	1.79	0.001	4.67	12.1892	3.76814e-16	3.73176e-15
ZaA1_C06.Contig405.99-gene	393	488	340	117	339	377	6.85	7.74	7.38	1.91	2.46	3.43	7.32333	2.6	-1.494	2.78401e-07	1.32449e-06
ZaA1_C06.Contig45.1-gene	34	21	29	0	17	6	0.59	0.33	0.63	0	0.12	0.05	0.516667	0.0566667	-3.1887	0.00345504	0.00903563
ZaA1_C06.Contig45.24-gene	1462	1647	1361	756	1493	1808	25.48	26.12	29.55	12.35	10.84	16.46	27.05	13.2167	-1.0333	1.79606e-06	7.72048e-06
ZaA1_C06.Contig45.30-gene	23	20	18	860	1608	270	0.4	0.32	0.39	14.05	11.67	2.46	0.37	9.39333	4.666	3.2148e-17	3.38602e-16
ZaA1_C06.Contig45.35-gene	226	477	203	879	1890	1756	3.94	7.57	4.41	14.36	13.72	15.98	5.30667	14.6867	1.4686	8.39229e-11	5.59789e-10
ZaA1_C06.Contig45.39-gene	658	798	487	131	163	177	11.47	12.66	10.57	2.14	1.18	1.61	11.5667	1.64333	-2.8153	1.78569e-29	3.39227e-28
ZaA1_C06.Contig45.40-gene	165	192	242	534	1834	993	2.88	3.05	5.25	8.73	13.31	9.04	3.72667	10.36	1.4751	2.19983e-08	1.17611e-07
ZaA1_C06.Contig45.43-gene	2060	2421	1720	5627	12178	9663	35.91	38.4	37.35	91.94	88.38	87.95	37.22	89.4233	1.2646	5.39521e-202	1.89757e-199
ZaA1_C06.Contig45.46-gene	168	249	31	646	1108	1262	2.93	3.95	0.67	10.56	8.04	11.49	2.51667	10.03	1.9947	2.54335e-05	9.42675e-05
ZaA1_C06.Contig45.5.15-gene	1449	131	201	104	114	133	25.26	2.08	4.36	1.7	0.83	1.21	10.5667	1.24667	-3.0834	0.00446724	0.0114364
ZaA1_C06.Contig45.5.4-gene	0	0	0	16	5	23	0	0	0	0.26	0.04	0.21	0.001	0.17	7.4094	0.00247253	0.00665067
ZaA1_C06.Contig45.5.6-gene	77	70	83	33	74	60	1.34	1.11	1.8	0.54	0.54	0.55	1.41667	0.543333	-1.3826	0.000475306	0.00145675
ZaA1_C06.Contig45.5.9-gene	33	42	23	15	35	22	0.58	0.67	0.5	0.25	0.25	0.2	0.583333	0.233333	-1.3219	0.0126734	0.0293577
ZaA1_C06.Contig45.53-gene	51	84	95	161	340	515	0.89	1.33	2.06	2.63	2.47	4.69	1.42667	3.26333	1.1937	0.00110389	0.00316793
ZaA1_C06.Contig45.56-gene	0	0	0	85	156	127	0	0	0	1.39	1.13	1.16	0.001	1.22667	10.2605	3.86848e-12	2.88743e-11
ZaA1_C06.Contig45.58-gene	2392	2396	1212	4258	9802	8324	41.69	38	26.32	69.57	71.14	75.76	35.3367	72.1567	1.03	5.56765e-13	4.4168e-12
ZaA1_C06.Contig45.6.5-gene	2839	3242	2569	1285	3625	2755	49.49	51.42	55.78	21	26.31	25.08	52.23	24.13	-1.1141	2.41661e-16	2.41612e-15
ZaA1_C06.Contig45.6.7-gene	10	23	5	26	93	55	0.17	0.36	0.11	0.42	0.67	0.5	0.213333	0.53	1.3129	0.020901	0.0458563
ZaA1_C06.Contig45.62-gene	94	108	54	16	33	0	1.64	1.71	1.17	0.26	0.24	0	1.50667	0.166667	-3.1763	0.00322491	0.00848669
ZaA1_C06.Contig45.8-gene	33	11	22	60	169	121	0.58	0.17	0.48	0.98	1.23	1.1	0.41	1.10333	1.4282	0.00195974	0.00537263
ZaA1_C06.Contig846.23-gene	3760	4049	2951	7608	18227	15967	65.54	64.22	64.08	124.31	132.28	145.33	64.6133	133.973	1.052	1.61418e-51	6.20953e-50
ZaA1_C06.Contig846.6-gene	37	46	6	4	16	6	0.64	0.73	0.13	0.07	0.12	0.05	0.5	0.08	-2.6439	0.00468643	0.0119435
ZaA1_C06.Contig880.11-gene	278	293	164	593	1302	1067	4.85	4.65	3.56	9.69	9.45	9.71	4.35333	9.61667	1.1434	1.11741e-16	1.13845e-15
ZaA1_C06.Contig880.2-gene	207	225	127	39	93	79	3.61	3.57	2.76	0.64	0.67	0.72	3.31333	0.676667	-2.2918	5.75254e-17	5.96578e-16
ZaA1_C06.Contig880.34-gene	0	0	0	22	47	45	0	0	0	0.36	0.34	0.41	0.001	0.37	8.5314	7.96467e-07	3.58483e-06
ZaA1_C06.Contig880.38-gene	112	123	107	25	22	27	1.95	1.95	2.32	0.41	0.16	0.25	2.07333	0.273333	-2.9232	2.22824e-11	1.56808e-10
ZaA1_C06.Contig880.46-gene	67	60	38	0	9	10	1.17	0.95	0.83	0	0.07	0.09	0.983333	0.0533333	-4.2046	3.81338e-08	1.98701e-07
ZaA1_C06.Contig880.67-gene	32	36	20	7	10	9	0.56	0.57	0.43	0.11	0.07	0.08	0.52	0.0866667	-2.585	3.56876e-05	0.000129706
ZaA1_C06.Contig880.76-gene	0	0	0	67	142	91	0	0	0	1.09	1.03	0.83	0.001	0.983333	9.9415	4.67078e-11	3.1974e-10
ZaA1_C07.Contig1193.12-gene	491	573	403	43	89	94	8.56	9.09	8.75	0.7	0.65	0.86	8.8	0.736667	-3.5784	2.73934e-74	1.73821e-72
ZaA1_C07.Contig1193.1-gene	27	13	27	4	20	13	0.47	0.21	0.59	0.07	0.15	0.12	0.423333	0.113333	-1.9012	0.0191935	0.0425237
ZaA1_C07.Contig1193.8-gene	43	42	41	4	7	6	0.75	0.67	0.89	0.07	0.05	0.05	0.77	0.0566667	-3.7643	4.66481e-10	2.91159e-09
ZaA1_C07.Contig1409.3-gene	97	124	106	23	22	11	1.69	1.97	2.3	0.38	0.16	0.1	1.98667	0.213333	-3.2192	2.1933e-09	1.28355e-08
ZaA1_C07.Contig1453.17-gene	14	1	1	164	312	273	0.24	0.02	0.02	2.68	2.26	2.48	0.0933333	2.47333	4.7279	5.15385e-10	3.20424e-09
ZaA1_C07.Contig1453.18-gene	51	72	45	32	51	32	0.89	1.14	0.98	0.52	0.37	0.29	1.00333	0.393333	-1.351	0.00293294	0.00777988
ZaA1_C07.Contig1453.24-gene	171	138	100	46	176	163	2.98	2.19	2.17	0.75	1.28	1.48	2.44667	1.17	-1.0643	0.0148695	0.033825
ZaA1_C07.Contig1453.33-gene	253	371	332	76	460	143	4.41	5.88	7.21	1.24	3.34	1.3	5.83333	1.96	-1.5735	0.00151959	0.00425187
ZaA1_C07.Contig1453.36-gene	106	134	79	599	1520	1054	1.85	2.13	1.72	9.79	11.03	9.59	1.9	10.1367	2.4155	7.7245e-58	3.46722e-56
ZaA1_C07.Contig1453.38-gene	36	28	7	107	259	255	0.63	0.44	0.15	1.75	1.88	2.32	0.406667	1.98333	2.286	1.12452e-06	4.95803e-06
ZaA1_C07.Contig1453.3-gene	67	10	53	864	893	975	1.17	0.16	1.15	14.12	6.48	8.87	0.826667	9.82333	3.5708	5.16948e-10	3.21355e-09
ZaA1_C07.Contig1453.6-gene	212	247	131	241	2098	1669	3.7	3.92	2.84	3.94	15.23	15.19	3.48667	11.4533	1.7158	3.8562e-05	0.000139566
ZaA1_C07.Contig1788.13-gene	18	61	26	2	5	0	0.31	0.97	0.56	0.03	0.04	0	0.613333	0.0233333	-4.7162	5.90773e-06	2.38147e-05
ZaA1_C07.Contig1788.17-gene	145	209	111	417	1027	278	2.53	3.31	2.41	6.81	7.45	2.53	2.75	5.59667	1.0251	0.00335507	0.00879537
ZaA1_C07.Contig1788.3-gene	382	438	275	1081	2161	1530	6.66	6.95	5.97	17.66	15.68	13.93	6.52667	15.7567	1.2715	4.1781e-27	7.20594e-26
ZaA1_C07.Contig1788.5-gene	1140	1551	902	347	957	728	19.87	24.6	19.59	5.67	6.95	6.63	21.3533	6.41667	-1.7346	5.63814e-26	9.3287e-25
ZaA1_C07.Contig1825.3-gene	37	3	37	0	2	2	0.64	0.05	0.8	0	0.01	0.02	0.496667	0.01	-5.6342	0.000167535	0.000552837
ZaA1_C07.Contig2084.5-gene	70	60	38	14	57	44	1.22	0.95	0.83	0.23	0.41	0.4	1	0.346667	-1.5284	0.00276823	0.00737556
ZaA1_C07.Contig2084.8-gene	995	973	709	50	107	78	17.34	15.43	15.4	0.82	0.78	0.71	16.0567	0.77	-4.3822	3.94535e-152	8.09454e-150
ZaA1_C07.Contig2138.5-gene	1901	2363	1588	926	2243	1985	33.14	37.48	34.48	15.13	16.28	18.07	35.0333	16.4933	-1.0868	9.93514e-18	1.07612e-16
ZaA1_C07.Contig220.14-gene	0	0	0	189	393	0	0	0	0	3.09	2.85	0	0.001	1.98	10.9513	0.0163567	0.03681
ZaA1_C07.Contig220.2-gene	115	156	135	3	18	4	2	2.47	2.93	0.05	0.13	0.04	2.46667	0.0733333	-5.0719	1.07917e-19	1.30915e-18
ZaA1_C07.Contig220.3-gene	10	14	8	0	4	1	0.17	0.22	0.17	0	0.03	0.01	0.186667	0.0133333	-3.8074	0.00377728	0.00980667
ZaA1_C07.Contig220.4-gene	1504	1839	1375	13	240	157	26.22	29.17	29.86	0.21	1.74	1.43	28.4167	1.12667	-4.6566	7.96746e-09	4.4405e-08
ZaA1_C07.Contig220.5-gene	770	926	736	208	505	451	13.42	14.69	15.98	3.4	3.66	4.1	14.6967	3.72	-1.9821	1.3472e-37	3.39488e-36
ZaA1_C07.Contig2324.10-gene	558	602	506	250	587	440	9.73	9.55	10.99	4.08	4.26	4	10.09	4.11333	-1.2945	1.55482e-18	1.7722e-17
ZaA1_C07.Contig2324.3-gene	272	253	200	21	60	44	4.74	4.01	4.34	0.34	0.44	0.4	4.36333	0.393333	-3.4716	1.48536e-39	4.00106e-38
ZaA1_C07.Contig2324.4-gene	5	6	6	0	0	0	0.09	0.1	0.13	0	0	0	0.106667	0.001	-6.737	0.00527164	0.0133021
ZaA1_C07.Contig2324.7-gene	505	392	360	174	485	292	8.8	6.22	7.82	2.84	3.52	2.66	7.61333	3.00667	-1.3404	1.01342e-07	5.05581e-07
ZaA1_C07.Contig2324.8-gene	196	183	165	47	149	96	3.42	2.9	3.58	0.77	1.08	0.87	3.3	0.906667	-1.8638	6.78056e-11	4.57551e-10
ZaA1_C07.Contig243.13-gene	20	22	16	112	215	27	0.35	0.35	0.35	1.83	1.56	0.25	0.35	1.21333	1.7935	0.0079885	0.0193742
ZaA1_C07.Contig243.14-gene	1	41	48	1	1	1	0.02	0.65	1.04	0.02	0.01	0.01	0.57	0.0133333	-5.4179	0.000169779	0.00055968
ZaA1_C07.Contig243.6-gene	474	501	336	53	138	95	8.26	7.95	7.3	0.87	1	0.86	7.83667	0.91	-3.1063	5.55646e-60	2.61818e-58
ZaA1_C07.Contig2507.10-gene	1618	1821	1325	104	210	216	28.2	28.88	28.77	1.7	1.52	1.97	28.6167	1.73	-4.048	1.90294e-201	6.59864e-199
ZaA1_C07.Contig2507.11-gene	4621	5203	3692	90	355	255	80.55	82.52	80.17	1.47	2.58	2.32	81.08	2.12333	-5.2549	3.46252e-184	9.79853e-182
ZaA1_C07.Contig2507.13-gene	540	653	573	83	270	233	9.41	10.36	12.44	1.36	1.96	2.12	10.7367	1.81333	-2.5658	7.7815e-26	1.27848e-24
ZaA1_C07.Contig2552.2-gene	115	139	56	30	28	11	2	2.2	1.22	0.49	0.2	0.1	1.80667	0.263333	-2.7784	1.74884e-05	6.63735e-05
ZaA1_C07.Contig2757.10-gene	443	688	315	1550	3793	3117	7.72	10.91	6.84	25.33	27.53	28.37	8.49	27.0767	1.6732	2.42852e-24	3.74978e-23
ZaA1_C07.Contig2757.2-gene	16	29	20	5	0	4	0.28	0.46	0.43	0.08	0	0.04	0.39	0.04	-3.2854	0.00410873	0.0105935
ZaA1_C07.Contig3009.3-gene	0	21	9	0	0	0	0	0.33	0.2	0	0	0	0.176667	0.001	-7.4649	0.0183091	0.0407476
ZaA1_C07.Contig3111.4-gene	1516	1716	1252	443	914	584	26.43	27.22	27.19	7.24	6.63	5.32	26.9467	6.39667	-2.0747	5.08812e-50	1.88517e-48
ZaA1_C07.Contig3111.7-gene	71	44	33	1	14	1	1.24	0.7	0.72	0.02	0.1	0.01	0.886667	0.0433333	-4.3548	6.13937e-06	2.46919e-05
ZaA1_C07.Contig3310.10-gene	926	970	692	436	938	765	16.14	15.38	15.03	7.12	6.81	6.96	15.5167	6.96333	-1.156	1.36642e-24	2.12919e-23
ZaA1_C07.Contig3310.6-gene	135	143	8	11	13	17	2.35	2.27	0.17	0.18	0.09	0.15	1.59667	0.14	-3.5116	0.000174152	0.000573289
ZaA1_C07.Contig3310.7-gene	132	65	0	0	0	0	2.3	1.03	0	0	0	0	1.11	0.001	-10.1163	0.0208633	0.0457843
ZaA1_C07.Contig3410.9-gene	292	353	339	96	170	182	5.09	5.6	7.36	1.57	1.23	1.66	6.01667	1.48667	-2.0169	1.81443e-14	1.60949e-13
ZaA1_C07.Contig361.101-gene	228	155	389	71	36	169	3.97	2.46	8.45	1.16	0.26	1.54	4.96	0.986667	-2.3297	0.00126507	0.00359281
ZaA1_C07.Contig361.105-gene	102	106	96	46	101	83	1.78	1.68	2.08	0.75	0.73	0.76	1.84667	0.746667	-1.3064	1.90626e-05	7.19819e-05
ZaA1_C07.Contig361.109-gene	20	27	9	0	0	0	0.35	0.43	0.2	0	0	0	0.326667	0.001	-8.3517	2.80078e-06	1.17761e-05
ZaA1_C07.Contig361.112-gene	314	491	355	38	141	133	5.47	7.79	7.71	0.62	1.02	1.21	6.99	0.95	-2.8793	7.82169e-19	9.02601e-18
ZaA1_C07.Contig361.113-gene	814	754	571	152	358	238	14.19	11.96	12.4	2.48	2.6	2.17	12.85	2.41667	-2.4107	4.62902e-48	1.62693e-46
ZaA1_C07.Contig361.114-gene	65	60	46	20	63	62	1.13	0.95	1	0.33	0.46	0.56	1.02667	0.45	-1.19	0.0106036	0.0249986
ZaA1_C07.Contig361.117-gene	64	62	55	5	62	40	1.12	0.98	1.19	0.08	0.45	0.36	1.09667	0.296667	-1.8862	0.00818574	0.0198077
ZaA1_C07.Contig361.125-gene	1475	1625	1062	445	1006	749	25.71	25.77	23.06	7.27	7.3	6.82	24.8467	7.13	-1.8011	4.97724e-64	2.55824e-62
ZaA1_C07.Contig361.128-gene	369	523	356	31	84	63	6.43	8.3	7.73	0.51	0.61	0.57	7.48667	0.563333	-3.7323	1.50313e-61	7.32089e-60
ZaA1_C07.Contig361.12-gene	659	872	566	259	615	526	11.49	13.83	12.29	4.23	4.46	4.79	12.5367	4.49333	-1.4803	1.1991e-22	1.69959e-21
ZaA1_C07.Contig361.131-gene	366	415	362	92	285	174	6.38	6.58	7.86	1.5	2.07	1.58	6.94	1.71667	-2.0153	3.40863e-18	3.81023e-17
ZaA1_C07.Contig361.132-gene	57	113	73	27	3	2	0.99	1.79	1.59	0.44	0.02	0.02	1.45667	0.16	-3.1865	0.00509591	0.0128949
ZaA1_C07.Contig361.140-gene	43	67	63	3	14	18	0.75	1.06	1.37	0.05	0.1	0.16	1.06	0.103333	-3.3587	1.1784e-07	5.84512e-07
ZaA1_C07.Contig361.144-gene	349	386	228	79	284	166	6.08	6.12	4.95	1.29	2.06	1.51	5.71667	1.62	-1.8192	7.00316e-11	4.71796e-10
ZaA1_C07.Contig361.154-gene	7	9	8	0	0	0	0.12	0.14	0.17	0	0	0	0.143333	0.001	-7.1632	0.000785294	0.00231433
ZaA1_C07.Contig361.155-gene	528	586	435	254	584	453	9.2	9.29	9.45	4.15	4.24	4.12	9.31333	4.17	-1.1593	1.4257e-18	1.62993e-17
ZaA1_C07.Contig361.163-gene	108	95	59	27	95	88	1.88	1.51	1.28	0.44	0.69	0.8	1.55667	0.643333	-1.2748	0.00447395	0.0114518
ZaA1_C07.Contig361.174-gene	44	72	14	111	262	172	0.77	1.14	0.3	1.81	1.9	1.57	0.736667	1.76	1.2565	0.00351061	0.00916944
ZaA1_C07.Contig361.179-gene	21	25	15	64	158	168	0.37	0.4	0.33	1.05	1.15	1.53	0.366667	1.24333	1.7617	4.36851e-07	2.03064e-06
ZaA1_C07.Contig361.180-gene	2466	2928	1892	9	9	10	42.98	46.44	41.08	0.15	0.07	0.09	43.5	0.103333	-8.7176	1.22899e-196	4.08887e-194
ZaA1_C07.Contig361.186-gene	106	94	35	0	0	0	1.85	1.49	0.76	0	0	0	1.36667	0.001	-10.4164	2.10258e-12	1.60042e-11
ZaA1_C07.Contig361.187-gene	948	883	754	278	1309	1020	16.52	14	16.37	4.54	9.5	9.28	15.63	7.77333	-1.0077	0.00411152	0.0105995
ZaA1_C07.Contig361.192-gene	140	161	105	60	137	90	2.44	2.55	2.28	0.98	0.99	0.82	2.42333	0.93	-1.3817	2.74965e-07	1.30903e-06
ZaA1_C07.Contig361.194-gene	3524	4086	2681	1536	3486	2544	61.43	64.81	58.21	25.1	25.3	23.16	61.4833	24.52	-1.3262	9.18332e-58	4.10705e-56
ZaA1_C07.Contig361.199-gene	41	20	9	58	167	134	0.71	0.32	0.2	0.95	1.21	1.22	0.41	1.12667	1.4584	0.00339779	0.00889837
ZaA1_C07.Contig361.19-gene	1018	1656	683	3271	5493	4239	17.74	26.27	14.83	53.45	39.86	38.58	19.6133	43.9633	1.1645	9.2458e-10	5.6143e-09
ZaA1_C07.Contig361.200-gene	56	73	79	2	0	1	0.98	1.16	1.72	0.03	0	0.01	1.28667	0.0133333	-6.5925	5.52335e-12	4.07323e-11
ZaA1_C07.Contig361.202-gene	4293	4148	2756	2039	4384	3672	74.83	65.79	59.84	33.32	31.82	33.42	66.82	32.8533	-1.0242	3.55194e-16	3.52261e-15
ZaA1_C07.Contig361.204-gene	863	975	763	416	928	756	15.04	15.46	16.57	6.8	6.73	6.88	15.69	6.80333	-1.2055	5.70529e-27	9.80896e-26
ZaA1_C07.Contig361.213-gene	16	17	22	1	1	0	0.28	0.27	0.48	0.02	0.01	0	0.343333	0.01	-5.1015	2.01374e-05	7.57499e-05
ZaA1_C07.Contig361.214-gene	8	6	3	34	65	17	0.14	0.1	0.07	0.56	0.47	0.15	0.103333	0.393333	1.9284	0.00908603	0.0217489
ZaA1_C07.Contig361.217-gene	15017	16737	12002	2	2	2	261.76	265.46	260.61	0.03	0.01	0.02	262.61	0.02	-13.6806	3.7994e-116	4.73627e-114
ZaA1_C07.Contig361.21-gene	11	5	4	0	0	0	0.19	0.08	0.09	0	0	0	0.12	0.001	-6.9069	0.00361151	0.00940754
ZaA1_C07.Contig361.224-gene	885	955	587	294	782	674	15.43	15.15	12.75	4.8	5.68	6.13	14.4433	5.53667	-1.3833	3.17313e-14	2.76295e-13
ZaA1_C07.Contig361.229-gene	189	172	164	33	70	60	3.29	2.73	3.56	0.54	0.51	0.55	3.19333	0.533333	-2.582	1.29143e-20	1.64485e-19
ZaA1_C07.Contig361.231-gene	136	178	103	48	85	92	2.37	2.82	2.24	0.78	0.62	0.84	2.47667	0.746667	-1.7299	1.22802e-08	6.71939e-08
ZaA1_C07.Contig361.232-gene	318	405	291	30	77	82	5.54	6.42	6.32	0.49	0.56	0.75	6.09333	0.6	-3.3442	5.02099e-41	1.42334e-39
ZaA1_C07.Contig361.237-gene	42	52	45	5	29	36	0.73	0.82	0.98	0.08	0.21	0.33	0.843333	0.206667	-2.0288	0.00232317	0.00627775
ZaA1_C07.Contig361.241-gene	210	208	8	8	9	4	3.66	3.3	0.17	0.13	0.07	0.04	2.37667	0.08	-4.8928	1.0606e-06	4.69259e-06
ZaA1_C07.Contig361.242-gene	84	123	62	9	48	27	1.46	1.95	1.35	0.15	0.35	0.25	1.58667	0.25	-2.666	3.0528e-08	1.60908e-07
ZaA1_C07.Contig361.252-gene	33	70	40	208	508	367	0.58	1.11	0.87	3.4	3.69	3.34	0.853333	3.47667	2.0265	2.74456e-14	2.40253e-13
ZaA1_C07.Contig361.253-gene	2444	2233	1929	694	1525	1105	42.6	35.42	41.89	11.34	11.07	10.06	39.97	10.8233	-1.8848	3.43411e-52	1.34203e-50
ZaA1_C07.Contig361.256-gene	26	28	28	7	21	16	0.45	0.44	0.61	0.11	0.15	0.15	0.5	0.136667	-1.8713	0.00192411	0.00528287
ZaA1_C07.Contig361.268-gene	0	0	0	30	119	40	0	0	0	0.49	0.86	0.36	0.001	0.57	9.1548	7.08167e-08	3.59042e-07
ZaA1_C07.Contig361.280-gene	611	646	533	124	158	214	10.65	10.25	11.57	2.03	1.15	1.95	10.8233	1.71	-2.6621	4.32035e-24	6.60255e-23
ZaA1_C07.Contig361.36-gene	719	717	627	356	841	641	12.53	11.37	13.61	5.82	6.1	5.83	12.5033	5.91667	-1.0795	3.28047e-13	2.64717e-12
ZaA1_C07.Contig361.37-gene	29	6	9	3	4	4	0.51	0.1	0.2	0.05	0.03	0.04	0.27	0.04	-2.7549	0.00968116	0.0230045
ZaA1_C07.Contig361.45-gene	5691	6371	4427	2123	4583	3774	99.2	101.05	96.13	34.69	33.26	34.35	98.7933	34.1	-1.5346	3.64755e-155	7.87743e-153
ZaA1_C07.Contig361.49-gene	4	6	10	76	203	125	0.07	0.1	0.22	1.24	1.47	1.14	0.13	1.28333	3.3033	1.92866e-11	1.3633e-10
ZaA1_C07.Contig361.4-gene	835	1017	684	18	43	29	14.55	16.13	14.85	0.29	0.31	0.26	15.1767	0.286667	-5.7263	1.57638e-169	3.84261e-167
ZaA1_C07.Contig361.54-gene	18	11	8	2	1	1	0.31	0.17	0.17	0.03	0.01	0.01	0.216667	0.0166667	-3.7004	0.00109446	0.00314344
ZaA1_C07.Contig361.5-gene	266	262	157	5	25	0	4.64	4.16	3.41	0.08	0.18	0	4.07	0.0866667	-5.5534	1.18785e-11	8.5461e-11
ZaA1_C07.Contig361.64-gene	1190	1471	1024	52	69	91	20.74	23.33	22.23	0.85	0.5	0.83	22.1	0.726667	-4.9266	1.9227e-119	2.52464e-117
ZaA1_C07.Contig361.69-gene	42	42	34	16	8	2	0.73	0.67	0.74	0.26	0.06	0.02	0.713333	0.113333	-2.654	0.00480039	0.0122048
ZaA1_C07.Contig361.78-gene	21	16	19	1	0	0	0.37	0.25	0.41	0.02	0	0	0.343333	0.00666667	-5.6865	1.23509e-05	4.78113e-05
ZaA1_C07.Contig361.83-gene	350	280	200	0	1	0	6.1	4.44	4.34	0	0.01	0	4.96	0.00333333	-10.5392	3.50458e-17	3.68493e-16
ZaA1_C07.Contig361.86-gene	39	38	22	5	5	3	0.68	0.6	0.48	0.08	0.04	0.03	0.586667	0.05	-3.5525	4.64597e-07	2.1527e-06
ZaA1_C07.Contig361.89-gene	445	524	394	169	517	392	7.76	8.31	8.56	2.76	3.75	3.57	8.21	3.36	-1.2889	3.30671e-10	2.09418e-09
ZaA1_C07.Contig361.93-gene	516	510	153	50	236	258	8.99	8.09	3.32	0.82	1.71	2.35	6.8	1.62667	-2.0636	0.000122635	0.000412949
ZaA1_C07.Contig361.96-gene	12	19	11	1	1	1	0.21	0.3	0.24	0.02	0.01	0.01	0.25	0.0133333	-4.2288	0.000121557	0.0004096
ZaA1_C07.Contig3676.8-gene	98	118	100	39	144	106	1.71	1.87	2.17	0.64	1.05	0.96	1.91667	0.883333	-1.1176	0.00369017	0.00959468
ZaA1_C07.Contig3772.13-gene	105	109	83	43	76	72	1.83	1.73	1.8	0.7	0.55	0.66	1.78667	0.636667	-1.4887	1.43559e-06	6.25342e-06
ZaA1_C07.Contig3772.15-gene	57	80	53	22	65	62	0.99	1.27	1.15	0.36	0.47	0.56	1.13667	0.463333	-1.2947	0.00274513	0.00731677
ZaA1_C07.Contig3772.3-gene	86	100	90	41	103	79	1.5	1.59	1.95	0.67	0.75	0.72	1.68	0.713333	-1.2358	0.000195837	0.000639032
ZaA1_C07.Contig406.11-gene	3	9	4	37	49	37	0.05	0.14	0.09	0.6	0.36	0.34	0.0933333	0.433333	2.215	0.000996074	0.00288306
ZaA1_C07.Contig406.16-gene	32	6	21	67	170	190	0.56	0.1	0.46	1.09	1.23	1.73	0.373333	1.35	1.8544	0.00142474	0.0040079
ZaA1_C07.Contig406.27-gene	1082	1184	874	458	1234	924	18.86	18.78	18.98	7.48	8.96	8.41	18.8733	8.28333	-1.1881	6.06237e-20	7.46838e-19
ZaA1_C07.Contig406.35-gene	942	1067	717	350	810	659	16.42	16.92	15.57	5.72	5.88	6	16.3033	5.86667	-1.4746	1.61997e-39	4.35886e-38
ZaA1_C07.Contig406.37-gene	35	52	231	17	44	26	0.61	0.82	5.02	0.28	0.32	0.24	2.15	0.28	-2.9408	0.000668941	0.00199846
ZaA1_C07.Contig406.39-gene	102	106	82	9	33	10	1.78	1.68	1.78	0.15	0.24	0.09	1.74667	0.16	-3.4485	9.84387e-13	7.67314e-12
ZaA1_C07.Contig406.40-gene	7	15	14	57	175	84	0.12	0.24	0.3	0.93	1.27	0.76	0.22	0.986667	2.1651	5.59008e-06	2.26045e-05
ZaA1_C07.Contig406.46-gene	19	32	15	5	10	3	0.33	0.51	0.33	0.08	0.07	0.03	0.39	0.06	-2.7004	0.00074896	0.00221374
ZaA1_C07.Contig406.55-gene	18	46	35	2	5	6	0.31	0.73	0.76	0.03	0.04	0.05	0.6	0.04	-3.9069	1.2805e-06	5.6106e-06
ZaA1_C07.Contig406.64-gene	324	323	170	33	287	31	5.65	5.12	3.69	0.54	2.08	0.28	4.82	0.966667	-2.3179	0.00129315	0.003666
ZaA1_C07.Contig406.65-gene	38	39	72	0	11	2	0.66	0.62	1.56	0	0.08	0.02	0.946667	0.0333333	-4.8278	2.16194e-06	9.19528e-06
ZaA1_C07.Contig406.66-gene	327	334	256	130	529	238	5.7	5.3	5.56	2.12	3.84	2.17	5.52	2.71	-1.0264	0.0035722	0.009315
ZaA1_C07.Contig406.68-gene	1124	1367	949	436	1011	953	19.59	21.68	20.61	7.12	7.34	8.67	20.6267	7.71	-1.4197	7.90385e-24	1.18981e-22
ZaA1_C07.Contig406.69-gene	55	37	24	110	365	97	0.96	0.59	0.52	1.8	2.65	0.88	0.69	1.77667	1.3645	0.00306575	0.00809988
ZaA1_C07.Contig406.72-gene	394	491	338	122	309	197	6.87	7.79	7.34	1.99	2.24	1.79	7.33333	2.00667	-1.8697	1.14736e-24	1.79409e-23
ZaA1_C07.Contig406.75-gene	14	18	8	1	4	3	0.24	0.29	0.17	0.02	0.03	0.03	0.233333	0.0266667	-3.1293	0.00115129	0.00329342
ZaA1_C07.Contig406.81-gene	92	69	44	18	12	10	1.6	1.09	0.96	0.29	0.09	0.09	1.21667	0.156667	-2.9572	4.58625e-06	1.87626e-05
ZaA1_C07.Contig406.83-gene	590	654	496	6	7	7	10.28	10.37	10.77	0.1	0.05	0.06	10.4733	0.07	-7.2252	7.84287e-89	6.57892e-87
ZaA1_C07.Contig406.84-gene	224	188	98	25	210	83	3.9	2.98	2.13	0.41	1.52	0.76	3.00333	0.896667	-1.7439	0.00293944	0.00779586
ZaA1_C07.Contig406.88-gene	1921	2409	1571	29	159	59	33.48	38.21	34.11	0.47	1.15	0.54	35.2667	0.72	-5.6142	1.53974e-74	9.80809e-73
ZaA1_C07.Contig406.89-gene	12	8	19	1	3	1	0.21	0.13	0.41	0.02	0.02	0.01	0.25	0.0166667	-3.9069	0.000808924	0.00237871
ZaA1_C07.Contig406.9-gene	0	0	0	10	18	33	0	0	0	0.16	0.13	0.3	0.001	0.196667	7.6196	0.000282556	0.000897501
ZaA1_C07.Contig546.7-gene	51	74	66	164	322	268	0.89	1.17	1.43	2.68	2.34	2.44	1.16333	2.48667	1.0959	1.33422e-06	5.83453e-06
ZaA1_C07.Contig643.2-gene	20	6	14	59	152	117	0.35	0.1	0.3	0.96	1.1	1.06	0.25	1.04	2.0566	3.96435e-05	0.000143154
ZaA1_C07.Contig643.5-gene	25	47	23	77	148	138	0.44	0.75	0.5	1.26	1.07	1.26	0.563333	1.19667	1.087	0.000497525	0.00152058
ZaA1_C07.Contig643.6-gene	0	0	0	76	120	61	0	0	0	1.24	0.87	0.56	0.001	0.89	9.7977	7.41019e-10	4.54027e-09
ZaA1_C07.Contig643.7-gene	0	0	0	56	95	99	0	0	0	0.92	0.69	0.9	0.001	0.836667	9.7085	2.92599e-10	1.86289e-09
ZaA1_C07.Contig682.105-gene	494	424	321	230	489	370	8.61	6.72	6.97	3.76	3.55	3.37	7.43333	3.56	-1.0621	1.73689e-07	8.45774e-07
ZaA1_C07.Contig682.109-gene	1325	1652	1148	4218	9087	6257	23.1	26.2	24.93	68.92	65.95	56.95	24.7433	63.94	1.3697	2.91424e-63	1.46575e-61
ZaA1_C07.Contig682.113-gene	16	30	18	5	0	0	0.28	0.48	0.39	0.08	0	0	0.383333	0.0266667	-3.8455	0.0123704	0.0287225
ZaA1_C07.Contig682.116-gene	199	177	123	50	157	125	3.47	2.81	2.67	0.82	1.14	1.14	2.98333	1.03333	-1.5296	8.05895e-07	3.62561e-06
ZaA1_C07.Contig682.130-gene	76	117	93	18	69	46	1.32	1.86	2.02	0.29	0.5	0.42	1.73333	0.403333	-2.1035	4.8102e-07	2.22273e-06
ZaA1_C07.Contig682.139-gene	39	20	21	13	7	15	0.68	0.32	0.46	0.21	0.05	0.14	0.486667	0.133333	-1.8679	0.0213549	0.0467403
ZaA1_C07.Contig682.143-gene	18	26	31	0	0	0	0.31	0.41	0.67	0	0	0	0.463333	0.001	-8.8559	9.49023e-08	4.74367e-07
ZaA1_C07.Contig682.144-gene	233	233	129	112	170	190	4.06	3.7	2.8	1.83	1.23	1.73	3.52	1.59667	-1.1405	0.000447965	0.00137672
ZaA1_C07.Contig682.150-gene	5312	5965	4283	731	1493	1216	92.59	94.61	93	11.94	10.84	11.07	93.4	11.2833	-3.0492	0	0
ZaA1_C07.Contig682.19-gene	1395	1638	1185	494	1188	763	24.32	25.98	25.73	8.07	8.62	6.94	25.3433	7.87667	-1.6859	8.36165e-43	2.50792e-41
ZaA1_C07.Contig682.1-gene	8	14	9	0	0	3	0.14	0.22	0.2	0	0	0.03	0.186667	0.01	-4.2224	0.00690415	0.0169836
ZaA1_C07.Contig682.20-gene	81	80	99	18	34	39	1.41	1.27	2.15	0.29	0.25	0.35	1.61	0.296667	-2.4401	3.23129e-08	1.69734e-07
ZaA1_C07.Contig682.22-gene	84	73	64	4	9	2	1.46	1.16	1.39	0.07	0.07	0.02	1.33667	0.0533333	-4.6475	2.45951e-15	2.30547e-14
ZaA1_C07.Contig682.24-gene	1879	2109	1602	230	485	399	32.75	33.45	34.79	3.76	3.52	3.63	33.6633	3.63667	-3.2105	1.2509e-270	7.07978e-268
ZaA1_C07.Contig682.25-gene	479	652	388	101	197	233	8.35	10.34	8.42	1.65	1.43	2.12	9.03667	1.73333	-2.3822	4.23319e-24	6.47136e-23
ZaA1_C07.Contig682.28-gene	72	86	124	27	86	45	1.26	1.36	2.69	0.44	0.62	0.41	1.77	0.49	-1.8529	0.000253721	0.000811934
ZaA1_C07.Contig682.30-gene	538	499	447	71	203	147	9.38	7.91	9.71	1.16	1.47	1.34	9	1.32333	-2.7657	8.58391e-43	2.56787e-41
ZaA1_C07.Contig682.34-gene	257	309	180	82	218	131	4.48	4.9	3.91	1.34	1.58	1.19	4.43	1.37	-1.6931	5.17329e-12	3.82367e-11
ZaA1_C07.Contig682.36-gene	31	48	34	10	13	11	0.54	0.76	0.74	0.16	0.09	0.1	0.68	0.116667	-2.5431	8.47274e-06	3.34561e-05
ZaA1_C07.Contig682.39-gene	40	33	11	7	15	20	0.7	0.52	0.24	0.11	0.11	0.18	0.486667	0.133333	-1.8679	0.0146134	0.033307
ZaA1_C07.Contig682.43-gene	4	9	6	0	0	0	0.07	0.14	0.13	0	0	0	0.113333	0.001	-6.8244	0.00383657	0.00994697
ZaA1_C07.Contig682.56-gene	39	74	33	19	56	37	0.68	1.17	0.72	0.31	0.41	0.34	0.856667	0.353333	-1.2777	0.0131756	0.0303972
ZaA1_C07.Contig682.57-gene	81	129	60	446	996	852	1.41	2.05	1.3	7.29	7.23	7.75	1.58667	7.42333	2.2261	3.79198e-29	7.11032e-28
ZaA1_C07.Contig682.62-gene	1690	2138	1587	4218	9881	7061	29.46	33.91	34.46	68.92	71.71	64.27	32.61	68.3	1.0666	4.98445e-52	1.93713e-50
ZaA1_C07.Contig682.67-gene	28	36	28	11	7	0	0.49	0.57	0.61	0.18	0.05	0	0.556667	0.0766667	-2.8601	0.0149357	0.033952
ZaA1_C07.Contig682.71-gene	1406	1539	1054	690	1573	1255	24.51	24.41	22.89	11.27	11.42	11.42	23.9367	11.37	-1.074	4.03993e-29	7.55798e-28
ZaA1_C07.Contig682.74-gene	139	161	96	65	143	115	2.42	2.55	2.08	1.06	1.04	1.05	2.35	1.05	-1.1623	1.61172e-05	6.14487e-05
ZaA1_C07.Contig682.84-gene	1272	1495	1100	394	801	598	22.17	23.71	23.89	6.44	5.81	5.44	23.2567	5.89667	-1.9797	6.9448e-77	4.66524e-75
ZaA1_C07.Contig682.93-gene	78	111	55	22	83	40	1.36	1.76	1.19	0.36	0.6	0.36	1.43667	0.44	-1.7071	0.000166198	0.000548829
ZaA1_C07.Contig682.96-gene	139	151	93	34	52	25	2.42	2.39	2.02	0.56	0.38	0.23	2.27667	0.39	-2.5454	5.87693e-10	3.63315e-09
ZaA1_C07.Contig682.97-gene	2167	2549	1732	805	1629	1436	37.77	40.43	37.61	13.15	11.82	13.07	38.6033	12.68	-1.6062	1.40305e-68	7.97764e-67
ZaA1_C07.Contig682.99-gene	345	323	282	139	371	332	6.01	5.12	6.12	2.27	2.69	3.02	5.75	2.66	-1.1121	2.6997e-06	1.13715e-05
ZaA1_C07.Contig682.9-gene	0	0	0	60	130	95	0	0	0	0.98	0.94	0.86	0.001	0.926667	9.8559	6.60175e-11	4.46035e-10
ZaA1_C07.Contig714.11-gene	18785	20812	14948	42483	92912	67812	327.44	330.09	324.58	694.15	674.29	617.21	327.37	661.883	1.0157	5.26504e-126	7.7853e-124
ZaA1_C07.Contig714.3-gene	268	286	206	1335	2902	2450	4.67	4.54	4.47	21.81	21.06	22.3	4.56	21.7233	2.2521	4.56855e-133	7.54883e-131
ZaA1_C07.Contig719.4-gene	40	32	27	0	0	0	0.7	0.51	0.59	0	0	0	0.6	0.001	-9.2288	2.31472e-09	1.35204e-08
ZaA1_C07.Contig808.5-gene	2107	2449	1675	145	126	134	36.73	38.84	36.37	2.37	0.91	1.22	37.3133	1.5	-4.6367	2.05734e-52	8.08485e-51
ZaA1_C07.Contig847.13-gene	74	132	85	20	62	119	1.29	2.09	1.85	0.33	0.45	1.08	1.74333	0.62	-1.4915	0.0169075	0.0379456
ZaA1_C07.Contig847.6-gene	121	134	91	43	112	112	2.11	2.13	1.98	0.7	0.81	1.02	2.07333	0.843333	-1.2978	6.80201e-05	0.000237826
ZaA1_C07.Contig92.10-gene	28	14	9	3	4	1	0.49	0.22	0.2	0.05	0.03	0.01	0.303333	0.03	-3.3379	0.00105207	0.00302965
ZaA1_C07.Contig92.7-gene	13	15	7	124	256	18	0.23	0.24	0.15	2.03	1.86	0.16	0.206667	1.35	2.7076	0.000979218	0.00283795
ZaA1_C08.Contig105.10-gene	2920	3237	2166	6357	13871	10965	50.9	51.34	47.03	103.87	100.67	99.8	49.7567	101.447	1.0278	4.0708e-101	4.02502e-99
ZaA1_C08.Contig105.14-gene	229	250	183	14	13	21	3.99	3.97	3.97	0.23	0.09	0.19	3.97667	0.17	-4.548	1.90454e-35	4.48921e-34
ZaA1_C08.Contig105.1-gene	247	253	228	495	1530	836	4.31	4.01	4.95	8.09	11.1	7.61	4.42333	8.93333	1.0141	7.73349e-09	4.31596e-08
ZaA1_C08.Contig105.20-gene	716	801	646	311	808	638	12.48	12.7	14.03	5.08	5.86	5.81	13.07	5.58333	-1.2271	8.40422e-17	8.60877e-16
ZaA1_C08.Contig1197.10-gene	133	149	116	32	74	46	2.32	2.36	2.52	0.52	0.54	0.42	2.4	0.493333	-2.2824	2.85938e-15	2.67064e-14
ZaA1_C08.Contig1197.118-gene	29	48	45	106	188	234	0.51	0.76	0.98	1.73	1.36	2.13	0.75	1.74	1.2141	0.000206118	0.000669874
ZaA1_C08.Contig1197.11-gene	64	77	44	0	0	0	1.12	1.22	0.96	0	0	0	1.1	0.001	-10.1033	1.77214e-12	1.35729e-11
ZaA1_C08.Contig1197.123-gene	2969	3041	2275	1034	2727	2583	51.75	48.23	49.4	16.89	19.79	23.51	49.7933	20.0633	-1.3114	5.54908e-16	5.43322e-15
ZaA1_C08.Contig1197.12-gene	149	185	133	18	40	28	2.6	2.93	2.89	0.29	0.29	0.25	2.80667	0.276667	-3.3426	3.58725e-29	6.73157e-28
ZaA1_C08.Contig1197.16-gene	158	159	103	393	946	722	2.75	2.52	2.24	6.42	6.87	6.57	2.50333	6.62	1.403	3.18022e-23	4.63983e-22
ZaA1_C08.Contig1197.22-gene	132	122	85	235	532	532	2.3	1.93	1.85	3.84	3.86	4.84	2.02667	4.18	1.0444	2.69845e-08	1.42919e-07
ZaA1_C08.Contig1197.28-gene	602	659	465	320	662	588	10.49	10.45	10.1	5.23	4.8	5.35	10.3467	5.12667	-1.0131	4.44003e-13	3.54684e-12
ZaA1_C08.Contig1197.31-gene	299	336	242	614	1440	1229	5.21	5.33	5.25	10.03	10.45	11.19	5.26333	10.5567	1.0041	1.73479e-23	2.56443e-22
ZaA1_C08.Contig1197.34-gene	3	0	6	22	54	42	0.05	0	0.13	0.36	0.39	0.38	0.06	0.376667	2.6503	0.00457055	0.0116753
ZaA1_C08.Contig1197.35-gene	70	57	49	22	16	24	1.22	0.9	1.06	0.36	0.12	0.22	1.06	0.233333	-2.1836	0.000108626	0.000369159
ZaA1_C08.Contig1197.36-gene	919	1070	873	404	894	840	16.02	16.97	18.96	6.6	6.49	7.65	17.3167	6.91333	-1.3247	1.54181e-18	1.7586e-17
ZaA1_C08.Contig1197.37-gene	0	0	0	10	15	9	0	0	0	0.16	0.11	0.08	0.001	0.116667	6.8662	0.00440721	0.0112985
ZaA1_C08.Contig1197.38-gene	14856	15995	11748	4313	8837	7462	258.95	253.69	255.09	70.47	64.13	67.92	255.91	67.5067	-1.9225	1.66432e-248	8.44856e-246
ZaA1_C08.Contig1197.42-gene	644	725	405	1669	3978	2844	11.23	11.5	8.79	27.27	28.87	25.89	10.5067	27.3433	1.3799	2.64921e-33	5.76434e-32
ZaA1_C08.Contig1197.50-gene	1532	1755	1203	81	252	247	26.7	27.84	26.12	1.32	1.83	2.25	26.8867	1.8	-3.9008	4.31731e-86	3.44545e-84
ZaA1_C08.Contig1197.56-gene	64	121	86	36	60	21	1.12	1.92	1.87	0.59	0.44	0.19	1.63667	0.406667	-2.0088	0.000282769	0.000898062
ZaA1_C08.Contig1197.63-gene	33	21	11	56	176	73	0.58	0.33	0.24	0.92	1.28	0.66	0.383333	0.953333	1.3144	0.00489967	0.0124399
ZaA1_C08.Contig1197.65-gene	1374	1252	901	2799	5837	4579	23.95	19.86	19.56	45.73	42.36	41.68	21.1233	43.2567	1.0341	1.41046e-28	2.58568e-27
ZaA1_C08.Contig1197.69-gene	15	27	16	5	6	5	0.26	0.43	0.35	0.08	0.04	0.05	0.346667	0.0566667	-2.613	0.000729337	0.00216106
ZaA1_C08.Contig1197.70-gene	549	650	471	1351	3057	1972	9.57	10.31	10.23	22.07	22.19	17.95	10.0367	20.7367	1.0469	4.47574e-25	7.13452e-24
ZaA1_C08.Contig1197.72-gene	4	11	11	0	0	0	0.07	0.17	0.24	0	0	0	0.16	0.001	-7.3219	0.000880483	0.00257234
ZaA1_C08.Contig1197.75-gene	10	18	18	43	95	53	0.17	0.29	0.39	0.7	0.69	0.48	0.283333	0.623333	1.1375	0.00973089	0.0231149
ZaA1_C08.Contig1197.81-gene	352	497	285	32	69	86	6.14	7.88	6.19	0.52	0.5	0.78	6.73667	0.6	-3.489	3.36394e-35	7.84282e-34
ZaA1_C08.Contig1197.82-gene	22	35	13	9	13	15	0.38	0.56	0.28	0.15	0.09	0.14	0.406667	0.126667	-1.6828	0.0141537	0.0323896
ZaA1_C08.Contig1197.9-gene	302	289	181	16	22	19	5.26	4.58	3.93	0.26	0.16	0.17	4.59	0.196667	-4.5447	2.43904e-43	7.4549e-42
ZaA1_C08.Contig132.20-gene	378	466	229	122	271	271	6.59	7.39	4.97	1.99	1.97	2.47	6.31667	2.14333	-1.5593	2.09945e-09	1.23082e-08
ZaA1_C08.Contig132.24-gene	0	0	0	37	0	78	0	0	0	0.6	0	0.71	0.001	0.436667	8.7704	0.00284593	0.00756416
ZaA1_C08.Contig132.25-gene	76	63	63	281	581	534	1.32	1	1.37	4.59	4.22	4.86	1.23	4.55667	1.8893	7.18231e-21	9.29209e-20
ZaA1_C08.Contig132.26-gene	277	250	239	76	190	154	4.83	3.97	5.19	1.24	1.38	1.4	4.66333	1.34	-1.7991	2.58493e-14	2.26763e-13
ZaA1_C08.Contig132.27-gene	172	451	391	83	310	354	3	7.15	8.49	1.36	2.25	3.22	6.21333	2.27667	-1.4484	0.00612176	0.0152409
ZaA1_C08.Contig132.6-gene	45	79	22	10	17	29	0.78	1.25	0.48	0.16	0.12	0.26	0.836667	0.18	-2.2167	0.00104843	0.00302053
ZaA1_C08.Contig1412.2-gene	235	201	128	75	154	160	4.1	3.19	2.78	1.23	1.12	1.46	3.35667	1.27	-1.4022	5.20455e-06	2.11358e-05
ZaA1_C08.Contig25.1.14-gene	307	430	319	98	179	212	5.35	6.82	6.93	1.6	1.3	1.93	6.36667	1.61	-1.9835	1.13083e-14	1.01628e-13
ZaA1_C08.Contig25.1.17-gene	80	82	71	9	13	12	1.39	1.3	1.54	0.15	0.09	0.11	1.41	0.116667	-3.5952	4.00482e-16	3.95899e-15
ZaA1_C08.Contig25.1.1-gene	161	184	147	76	176	81	2.81	2.92	3.19	1.24	1.28	0.74	2.97333	1.08667	-1.4522	1.4833e-05	5.68256e-05
ZaA1_C08.Contig25.1.21-gene	114	164	117	0	24	9	1.99	2.6	2.54	0	0.17	0.08	2.37667	0.0833333	-4.8339	6.17392e-11	4.18853e-10
ZaA1_C08.Contig25.1.29-gene	56	42	24	14	37	36	0.98	0.67	0.52	0.23	0.27	0.33	0.723333	0.276667	-1.3865	0.0139126	0.0319046
ZaA1_C08.Contig25.1.30-gene	2864	3294	2310	1405	3065	2146	49.92	52.24	50.16	22.96	22.24	19.53	50.7733	21.5767	-1.2346	2.87419e-41	8.22822e-40
ZaA1_C08.Contig25.1.41-gene	11	16	9	0	0	0	0.19	0.25	0.2	0	0	0	0.213333	0.001	-7.737	5.09386e-05	0.000181387
ZaA1_C08.Contig25.1.43-gene	2863	3356	2248	7587	16546	11514	49.9	53.23	48.81	123.97	120.08	104.8	50.6467	116.283	1.1991	4.36447e-70	2.55233e-68
ZaA1_C08.Contig25.1.45-gene	193	247	166	117	260	104	3.36	3.92	3.6	1.91	1.89	0.95	3.62667	1.58333	-1.1957	0.00157858	0.00440143
ZaA1_C08.Contig25.1.50-gene	31	72	56	4	9	12	0.54	1.14	1.22	0.07	0.07	0.11	0.966667	0.0833333	-3.5361	3.38099e-08	1.77295e-07
ZaA1_C08.Contig25.1.8-gene	151	158	98	77	155	96	2.63	2.51	2.13	1.26	1.12	0.87	2.42333	1.08333	-1.1615	0.000159285	0.000527734
ZaA1_C08.Contig25.11-gene	19	17	8	5	7	6	0.33	0.27	0.17	0.08	0.05	0.05	0.256667	0.06	-2.0969	0.0135276	0.0311204
ZaA1_C08.Contig25.15-gene	34	39	42	146	239	206	0.59	0.62	0.91	2.39	1.73	1.87	0.706667	1.99667	1.4985	1.68303e-07	8.20521e-07
ZaA1_C08.Contig25.16-gene	268	284	171	105	214	222	4.67	4.5	3.71	1.72	1.55	2.02	4.29333	1.76333	-1.2838	4.34607e-07	2.02059e-06
ZaA1_C08.Contig25.2.6-gene	1003	1144	851	337	649	608	17.48	18.14	18.48	5.51	4.71	5.53	18.0333	5.25	-1.7803	1.16338e-45	3.80884e-44
ZaA1_C08.Contig25.28-gene	137	87	72	0	21	67	2.39	1.38	1.56	0	0.15	0.61	1.77667	0.253333	-2.8101	0.0151778	0.0344357
ZaA1_C08.Contig25.3.19-gene	12	39	57	9	5	20	0.21	0.62	1.24	0.15	0.04	0.18	0.69	0.123333	-2.484	0.0106068	0.025005
ZaA1_C08.Contig25.3.20-gene	51	49	60	12	16	31	0.89	0.78	1.3	0.2	0.12	0.28	0.99	0.2	-2.3074	7.22241e-05	0.000251686
ZaA1_C08.Contig25.3.23-gene	420	630	155	913	2085	1687	7.32	9.99	3.37	14.92	15.13	15.35	6.89333	15.1333	1.1345	0.000110832	0.00037611
ZaA1_C08.Contig25.3.39-gene	30	42	25	6	17	8	0.52	0.67	0.54	0.1	0.12	0.07	0.576667	0.0966667	-2.5766	2.45444e-05	9.12127e-05
ZaA1_C08.Contig25.3.40-gene	520	691	500	121	282	177	9.06	10.96	10.86	1.98	2.05	1.61	10.2933	1.88	-2.4529	3.05404e-41	8.72785e-40
ZaA1_C08.Contig25.3.5-gene	466	529	413	267	588	397	8.12	8.39	8.97	4.36	4.27	3.61	8.49333	4.08	-1.0578	1.70337e-10	1.1055e-09
ZaA1_C08.Contig25.3.7-gene	79	53	74	43	29	14	1.38	0.84	1.61	0.7	0.21	0.13	1.27667	0.346667	-1.8808	0.0132264	0.0304987
ZaA1_C08.Contig25.3.8-gene	74	122	102	34	75	77	1.29	1.93	2.21	0.56	0.54	0.7	1.81	0.6	-1.593	5.90052e-05	0.000208184
ZaA1_C08.Contig25.4.18-gene	37	61	35	14	22	15	0.64	0.97	0.76	0.23	0.16	0.14	0.79	0.176667	-2.1608	2.51867e-05	9.34444e-05
ZaA1_C08.Contig25.4.20-gene	4	11	12	0	4	0	0.07	0.17	0.26	0	0.03	0	0.166667	0.01	-4.0589	0.0207178	0.0455117
ZaA1_C08.Contig25.4.6-gene	22	33	12	57	93	86	0.38	0.52	0.26	0.93	0.67	0.78	0.386667	0.793333	1.0368	0.00750908	0.0183279
ZaA1_C08.Contig25.4.9-gene	51	87	45	32	10	8	0.89	1.38	0.98	0.52	0.07	0.07	1.08333	0.22	-2.2999	0.0106872	0.0251668
ZaA1_C08.Contig25.4-gene	97	134	107	40	78	68	1.69	2.13	2.32	0.65	0.57	0.62	2.04667	0.613333	-1.7385	3.10761e-08	1.63656e-07
ZaA1_C08.Contig25.5.10-gene	473	491	422	234	589	374	8.24	7.79	9.16	3.82	4.27	3.4	8.39667	3.83	-1.1325	1.98479e-09	1.1668e-08
ZaA1_C08.Contig25.5.11-gene	423	549	449	112	241	180	7.37	8.71	9.75	1.83	1.75	1.64	8.61	1.74	-2.3069	1.46449e-34	3.33695e-33
ZaA1_C08.Contig25.5.15-gene	8546	9540	7184	3166	7117	6030	148.97	151.31	155.99	51.73	51.65	54.88	152.09	52.7533	-1.5276	4.49123e-132	7.32278e-130
ZaA1_C08.Contig25.5.16-gene	19	39	16	0	15	8	0.33	0.62	0.35	0	0.11	0.07	0.433333	0.06	-2.8524	0.00872837	0.0209794
ZaA1_C08.Contig25.5.19-gene	56	38	19	5	8	13	0.98	0.6	0.41	0.08	0.06	0.12	0.663333	0.0866667	-2.9362	3.27672e-05	0.000119666
ZaA1_C08.Contig25.5.23-gene	927	1033	689	188	464	345	16.16	16.38	14.96	3.07	3.37	3.14	15.8333	3.19333	-2.3098	4.89761e-76	3.23702e-74
ZaA1_C08.Contig25.5.5-gene	71	51	34	14	2	20	1.24	0.81	0.74	0.23	0.01	0.18	0.93	0.14	-2.7318	0.00339984	0.00890326
ZaA1_C08.Contig25.5.6-gene	885	1105	630	273	539	426	15.43	17.53	13.68	4.46	3.91	3.88	15.5467	4.08333	-1.9288	8.29952e-35	1.90344e-33
ZaA1_C08.Contig25.5.7-gene	46	30	32	0	0	0	0.8	0.48	0.69	0	0	0	0.656667	0.001	-9.359	1.38215e-09	8.25532e-09
ZaA1_C08.Contig25.6.1	0	0	0	11395	18582	19944	0	0	0	186.19	134.86	181.53	0.001	167.527	17.354	2.17363e-40	6.01628e-39
ZaA1_C08.Contig25.6.10-gene	68	119	42	13	34	15	1.19	1.89	0.91	0.21	0.25	0.14	1.33	0.2	-2.7334	2.82348e-07	1.34132e-06
ZaA1_C08.Contig25.6.14-gene	20	15	25	10	7	2	0.35	0.24	0.54	0.16	0.05	0.02	0.376667	0.0766667	-2.2966	0.0216561	0.0473196
ZaA1_C08.Contig25.6.22-gene	499	294	277	153	353	189	8.7	4.66	6.01	2.5	2.56	1.72	6.45667	2.26	-1.5145	1.32425e-05	5.10737e-05
ZaA1_C08.Contig25.6.2-gene	382	350	357	183	412	350	6.66	5.55	7.75	2.99	2.99	3.19	6.65333	3.05667	-1.1221	5.62386e-07	2.57911e-06
ZaA1_C08.Contig25.6.6-gene	43	13	14	63	1381	1672	0.75	0.21	0.3	1.03	10.02	15.22	0.42	8.75667	4.3819	2.35352e-05	8.76671e-05
ZaA1_C08.Contig25.6.7-gene	34	5	18	162	80	76	0.59	0.08	0.39	2.65	0.58	0.69	0.353333	1.30667	1.8868	0.0181563	0.0404442
ZaA1_C08.Contig25.6.9-gene	66	86	47	17	32	20	1.15	1.36	1.02	0.28	0.23	0.18	1.17667	0.23	-2.355	3.18813e-08	1.67628e-07
ZaA1_C08.Contig25.7.3-gene	108	102	0	0	0	0	1.88	1.62	0	0	0	0	1.16667	0.001	-10.1882	0.0199453	0.044013
ZaA1_C08.Contig25.7.5-gene	418	159	358	927	2355	1620	7.29	2.52	7.77	15.15	17.09	14.74	5.86	15.66	1.4181	1.94608e-05	7.33505e-05
ZaA1_C08.Contig25.8.10	0	0	0	3	28	24	0	0	0	0.05	0.2	0.22	0.001	0.156667	7.2916	0.00223401	0.00605542
ZaA1_C08.Contig25.8.21-gene	14	0	0	72	125	107	0.24	0	0	1.18	0.91	0.97	0.08	1.02	3.6724	0.00330326	0.00867202
ZaA1_C08.Contig25.8.24-gene	0	0	0	239	878	404	0	0	0	3.91	6.37	3.68	0.001	4.65333	12.184	6.18872e-18	6.80206e-17
ZaA1_C08.Contig25.8.4-gene	346	254	269	165	174	219	6.03	4.03	5.84	2.7	1.26	1.99	5.3	1.98333	-1.4181	0.000207933	0.000675417
ZaA1_C08.Contig25.9.11-gene	122	150	120	35	68	74	2.13	2.38	2.61	0.57	0.49	0.67	2.37333	0.576667	-2.0411	3.92769e-11	2.70716e-10
ZaA1_C08.Contig25.9.12-gene	147	132	88	46	107	75	2.56	2.09	1.91	0.75	0.78	0.68	2.18667	0.736667	-1.5696	3.22854e-07	1.52157e-06
ZaA1_C08.Contig25.9.14-gene	296	390	309	13	271	178	5.16	6.19	6.71	0.21	1.97	1.62	6.02	1.26667	-2.2487	0.00122589	0.00348897
ZaA1_C08.Contig25.9.15-gene	13	55	35	3	23	4	0.23	0.87	0.76	0.05	0.17	0.04	0.62	0.0866667	-2.8387	0.00306316	0.00809391
ZaA1_C08.Contig25.9.17-gene	239	262	238	30	168	135	4.17	4.16	5.17	0.49	1.22	1.23	4.5	0.98	-2.1991	1.63208e-07	7.97336e-07
ZaA1_C08.Contig25.9.22-gene	69	58	35	358	809	618	1.2	0.92	0.76	5.85	5.87	5.62	0.96	5.78	2.59	3.52664e-35	8.2105e-34
ZaA1_C08.Contig25.9.23-gene	15	20	23	227	454	452	0.26	0.32	0.5	3.71	3.29	4.11	0.36	3.70333	3.3628	1.15564e-28	2.12803e-27
ZaA1_C08.Contig25.9.24-gene	593	705	471	207	335	322	10.34	11.18	10.23	3.38	2.43	2.93	10.5833	2.91333	-1.8611	8.01157e-25	1.26196e-23
ZaA1_C08.Contig25.9.31-gene	988	1152	814	606	1182	748	17.22	18.27	17.68	9.9	8.58	6.81	17.7233	8.43	-1.072	2.99594e-09	1.73594e-08
ZaA1_C08.Contig25.9.32-gene	215	257	189	119	280	211	3.75	4.08	4.1	1.94	2.03	1.92	3.97667	1.96333	-1.0183	6.13551e-07	2.80019e-06
ZaA1_C08.Contig25.9.35-gene	24	44	34	77	218	156	0.42	0.7	0.74	1.26	1.58	1.42	0.62	1.42	1.1956	8.99623e-05	0.000309556
ZaA1_C08.Contig25.9.37-gene	748	757	621	168	341	264	13.04	12.01	13.48	2.75	2.47	2.4	12.8433	2.54	-2.3381	2.46223e-62	1.22095e-60
ZaA1_C08.Contig25.9.40-gene	3	2	8	22	53	43	0.05	0.03	0.17	0.36	0.38	0.39	0.0833333	0.376667	2.1763	0.003526	0.00920574
ZaA1_C08.Contig25.9.41-gene	96	101	63	10	52	46	1.67	1.6	1.37	0.16	0.38	0.42	1.54667	0.32	-2.273	3.07527e-06	1.28633e-05
ZaA1_C08.Contig25.9.43-gene	1718	1766	1393	482	1218	972	29.95	28.01	30.25	7.88	8.84	8.85	29.4033	8.52333	-1.7865	3.39203e-59	1.57421e-57
ZaA1_C08.Contig25.9.44-gene	252	219	182	36	54	34	4.39	3.47	3.95	0.59	0.39	0.31	3.93667	0.43	-3.1946	3.75775e-23	5.45977e-22
ZaA1_C08.Contig25.9.47-gene	313	272	205	126	269	242	5.46	4.31	4.45	2.06	1.95	2.2	4.74	2.07	-1.1953	2.44061e-07	1.16823e-06
ZaA1_C08.Contig25.9.49-gene	306	380	251	71	218	190	5.33	6.03	5.45	1.16	1.58	1.73	5.60333	1.49	-1.911	4.10363e-15	3.79176e-14
ZaA1_C08.Contig25.9.50-gene	112	106	89	37	102	77	1.95	1.68	1.93	0.6	0.74	0.7	1.85333	0.68	-1.4465	4.83398e-06	1.9722e-05
ZaA1_C08.Contig25.9.51-gene	213	323	199	119	307	206	3.71	5.12	4.32	1.94	2.23	1.87	4.38333	2.01333	-1.1224	7.49787e-06	2.97738e-05
ZaA1_C08.Contig25.9.54-gene	38	47	15	7	12	10	0.66	0.75	0.33	0.11	0.09	0.09	0.58	0.0966667	-2.585	0.000121319	0.000408908
ZaA1_C08.Contig25.9.56-gene	362	463	321	179	470	394	6.31	7.34	6.97	2.92	3.41	3.59	6.87333	3.30667	-1.0556	6.78092e-08	3.4429e-07
ZaA1_C08.Contig25.9.57-gene	0	3	5	15	30	30	0	0.05	0.11	0.25	0.22	0.27	0.0533333	0.246667	2.2095	0.0215979	0.0472071
ZaA1_C08.Contig25.9.58-gene	99	100	63	28	25	35	1.73	1.59	1.37	0.46	0.18	0.32	1.56333	0.32	-2.2885	1.17275e-06	5.15961e-06
ZaA1_C08.Contig25.9.59-gene	45	53	27	14	30	10	0.78	0.84	0.59	0.23	0.22	0.09	0.736667	0.18	-2.033	0.000715695	0.00212448
ZaA1_C08.Contig25.9.60-gene	630	742	633	279	657	482	10.98	11.77	13.74	4.56	4.77	4.39	12.1633	4.57333	-1.4112	1.72066e-19	2.05694e-18
ZaA1_C08.Contig25.9.63-gene	969	1114	785	275	613	578	16.89	17.67	17.05	4.49	4.45	5.26	17.2033	4.73333	-1.8618	3.15207e-44	9.93648e-43
ZaA1_C08.Contig25.9.64-gene	359	437	364	143	291	252	6.26	6.93	7.9	2.34	2.11	2.29	7.03	2.24667	-1.6457	8.86083e-19	1.02084e-17
ZaA1_C08.Contig25.9.7-gene	5325	3641	4180	2575	5415	2080	92.82	57.75	90.76	42.07	39.3	18.93	80.4433	33.4333	-1.2667	0.00667197	0.0164725
ZaA1_C08.Contig25.9.8-gene	194	233	192	85	204	193	3.38	3.7	4.17	1.39	1.48	1.76	3.75	1.54333	-1.2808	3.57349e-07	1.67675e-06
ZaA1_C08.Contig2730.2-gene	84	77	83	54	67	56	1.46	1.22	1.8	0.88	0.49	0.51	1.49333	0.626667	-1.2528	0.0048586	0.0123426
ZaA1_C08.Contig297.18-gene	1	1	0	1	39	52	0.02	0.02	0	0.02	0.28	0.47	0.0133333	0.256667	4.2668	0.00550834	0.0138393
ZaA1_C08.Contig297.25-gene	874	1053	645	361	910	697	15.23	16.7	14.01	5.9	6.6	6.34	15.3133	6.28	-1.286	1.15277e-19	1.39499e-18
ZaA1_C08.Contig297.26-gene	3	5	4	33	159	59	0.05	0.08	0.09	0.54	1.15	0.54	0.0733333	0.743333	3.3415	6.35872e-07	2.89803e-06
ZaA1_C08.Contig297.28-gene	59	82	2	4	9	10	1.03	1.3	0.04	0.07	0.07	0.09	0.79	0.0766667	-3.3652	0.00249334	0.006703
ZaA1_C08.Contig297.34-gene	116	127	70	602	1270	1083	2.02	2.01	1.52	9.84	9.22	9.86	1.85	9.64	2.3815	4.43784e-53	1.77802e-51
ZaA1_C08.Contig297.5-gene	35	51	21	5	9	0	0.61	0.81	0.46	0.08	0.07	0	0.626667	0.05	-3.6477	0.000237161	0.000762906
ZaA1_C08.Contig297.6-gene	134	136	82	0	13	24	2.34	2.16	1.78	0	0.09	0.22	2.09333	0.103333	-4.3404	1.13703e-07	5.64558e-07
ZaA1_C08.Contig297.8-gene	377	596	316	179	363	303	6.57	9.45	6.86	2.92	2.63	2.76	7.62667	2.77	-1.4612	9.61016e-11	6.38e-10
ZaA1_C08.Contig298.19-gene	31	24	14	2	4	0	0.54	0.38	0.3	0.03	0.03	0	0.406667	0.02	-4.3458	3.49712e-05	0.000127253
ZaA1_C08.Contig298.20-gene	201	142	103	16	101	106	3.5	2.25	2.24	0.26	0.73	0.96	2.66333	0.65	-2.0347	0.000343066	0.00107432
ZaA1_C08.Contig298.23-gene	1731	1797	1876	738	2052	1859	30.17	28.5	40.74	12.06	14.89	16.92	33.1367	14.6233	-1.1802	1.54673e-07	7.57747e-07
ZaA1_C08.Contig298.25-gene	1125	1127	907	485	1209	1059	19.61	17.87	19.69	7.92	8.77	9.64	19.0567	8.77667	-1.1186	5.30432e-14	4.54472e-13
ZaA1_C08.Contig298.26-gene	1847	2116	1040	2946	9888	8264	32.2	33.56	22.58	48.14	71.76	75.22	29.4467	65.04	1.1432	3.75824e-10	2.36735e-09
ZaA1_C08.Contig298.29-gene	357	395	310	181	370	288	6.22	6.26	6.73	2.96	2.69	2.62	6.40333	2.75667	-1.2159	1.65049e-13	1.36131e-12
ZaA1_C08.Contig298.2-gene	824	686	722	81	493	356	14.36	10.88	15.68	1.32	3.58	3.24	13.64	2.71333	-2.3297	3.60941e-09	2.07723e-08
ZaA1_C08.Contig298.33-gene	364	395	360	123	521	273	6.34	6.26	7.82	2.01	3.78	2.48	6.80667	2.75667	-1.304	7.27746e-05	0.000253496
ZaA1_C08.Contig298.35-gene	44	58	24	111	247	144	0.77	0.92	0.52	1.81	1.79	1.31	0.736667	1.63667	1.1517	0.000155278	0.000515119
ZaA1_C08.Contig298.53-gene	76	53	47	158	435	331	1.32	0.84	1.02	2.58	3.16	3.01	1.06	2.91667	1.4603	4.07862e-09	2.33715e-08
ZaA1_C08.Contig298.5-gene	186	742	274	581	2493	2297	3.24	11.77	5.95	9.49	18.09	20.91	6.98667	16.1633	1.21	0.0018383	0.00506381
ZaA1_C08.Contig298.64-gene	11	11	10	12	267	357	0.19	0.17	0.22	0.2	1.94	3.25	0.193333	1.79667	3.2162	0.000109059	0.000370504
ZaA1_C08.Contig298.65-gene	375	364	236	495	3923	3029	6.54	5.77	5.12	8.09	28.47	27.57	5.81	21.3767	1.8794	5.37909e-07	2.47285e-06
ZaA1_C08.Contig317.10-gene	37	55	38	137	86	236	0.64	0.87	0.83	2.24	0.62	2.15	0.78	1.67	1.0983	0.0201323	0.0443838
ZaA1_C08.Contig317.17-gene	689	776	7	8	8	7	12.01	12.31	0.15	0.13	0.06	0.06	8.15667	0.0833333	-6.6129	3.64882e-06	1.5135e-05
ZaA1_C08.Contig317.38-gene	150	205	154	8	20	19	2.61	3.25	3.34	0.13	0.15	0.17	3.06667	0.15	-4.3536	1.2612e-34	2.87772e-33
ZaA1_C08.Contig317.3-gene	12	15	24	142	169	334	0.21	0.24	0.52	2.32	1.23	3.04	0.323333	2.19667	2.7642	4.0233e-08	2.09106e-07
ZaA1_C08.Contig317.51-gene	233	116	20	10	8	13	4.06	1.84	0.43	0.16	0.06	0.12	2.11	0.113333	-4.2186	7.53554e-07	3.40319e-06
ZaA1_C08.Contig317.58-gene	19	7	9	0	0	0	0.33	0.11	0.2	0	0	0	0.213333	0.001	-7.737	0.000133639	0.000447462
ZaA1_C08.Contig43.107-gene	113	148	105	34	78	51	1.97	2.35	2.28	0.56	0.57	0.46	2.2	0.53	-2.0534	4.11308e-12	3.06582e-11
ZaA1_C08.Contig43.10-gene	1700	1914	1378	830	1893	1588	29.63	30.36	29.92	13.56	13.74	14.45	29.97	13.9167	-1.1067	2.49839e-36	6.0512e-35
ZaA1_C08.Contig43.112-gene	211	236	206	86	183	113	3.68	3.74	4.47	1.41	1.33	1.03	3.96333	1.25667	-1.6571	4.49059e-11	3.07876e-10
ZaA1_C08.Contig43.120-gene	0	0	0	121	257	258	0	0	0	1.98	1.87	2.35	0.001	2.06667	11.0131	1.37875e-14	1.231e-13
[truncated: 8,917 more rows]

## Sheet: Table S9
Table S9 Overview of differential genes in CQ vs YN
[truncated: 11,007 more rows]

## Sheet: Table S10
Table S10 Overview of differential genes in SD vs YN
[truncated: 15,197 more rows]

[truncated: 6 more sheets: Table S11, Table S12, Table S13, Table S14, Table S15, Table S16]
